# Supplementary material for: Bacteria-soil–plant linkages underlie the mosaic structure of the soil bacterial communities in near-natural stands of Białowieża Primeval Forest
Source: Sci Rep. 2026 Mar 13;16:13444. doi: 10.1038/s41598-026-40694-1 (PMC13111676; doi:10.1038/s41598-026-40694-1)
Supplement: Supplementary file 2 — Supplementary Information 2. [file 41598_2026_40694_MOESM2_ESM.xlsx]

## Sheet: Table_S1
Table S1. Metadata for soil samples, including bacterial abundance, Biolog EcoPlate carbon source utilization, and physicochemical soil properties. *
SampleID	Forest type a	Bacterial abundance [cells/g soil]		Carbon sources utilization in Biolog EcoPlate after 96h incubation b																																				Average well color development (AWCD)		Metabolic functional (Biolog EcoPlate) diversity indices					Topsoil parameters
				Amines/Amides			Amino Acids							Carbohydrates											Carboxylic and ketonic acids										Polymers
				Phenylethylamine	Putrescine		Glycyl_L_GlutamicAcid	L_Arginine	L_Aspargine	L_Phenylalanine	L_Serine	L_Threonine		D_Cellobiose	DL_alpha_GlycerolPhosphate	D_Mannitol	D_Xylose	Glucose_1_Phosphate	i_Erythritol	N_Acetyl_D_Glucosamine	PyruvicAcidMethylEster	alpha_D_Lactose	beta_Methyl_Glucoside		2_HydroxyBenzoicAcid	4_HydroxyBenzoicAcid	D_GalactonicAcid_Lactone	D_GalacturonicAcid	D_GlucosaminicAcid	D_MalicAcid	ItaconicAcid	alpha_KetoButyricAcid	gamma_AminoButyricAcid		Glycogen	Tween_40	Tween_80	alpha_Cyclodextrin				Richness (S)	Shannon-Wiener index (H')	Shannon Evenness index (E )	Simpson index (D)		pH (KCl)	pH (H2O)	SMC [%]
BPN01	AF	83000000		1.785	1.15		0.710667	1.81567	2.355	0.588333	1.80933	0		2.113	0.353	2.10733	1.543	0.966667	0.877667	2.229	1.34633	0.108	1.331		0.144667	1.603	1.16867	1.697	0.998667	1.322	1.286	0.229667	0.884333		1.53333	1.39867	1.05967	1.04233		1.212		30	3.26707	0.960566	0.959065		5.67	5.037	10.158
BPN02	BF	53300000		0.190333	0.692		0.134667	1.343	1.216	0	0.253	0		0	0	1.561	0	0	0	0.416667	0.694	0	0		0	0.415667	0.719	1.132	0.578333	0.302667	0	0	0		0	1.133	0.899667	0		0.377		16	2.59255	0.935066	0.916005		3.617	4.48	0.79
BPN03	BF	102000000		0.800667	0.839		0.183333	2.36333	2.36933	0	0.886333	0.169		0.0963333	0	2.08967	0.0836667	0	0.232667	1.00067	1.00267	0	0.0963333		0	0.754333	0.997333	1.708	1.18333	0	0.774667	0	0.503333		0	1.03	0.902667	0		0.647		22	2.8061	0.907816	0.929333		3.467	4.147	0.608
BPN04	BF	205000000		0	0.451667		0	1.35333	1.54167	0.615	0.338	0.354		0.884667	0	1.44367	0.126	0.089	0.295667	0.577	0.919333	0.252333	0.535		0	0	0.295667	0.909667	0.443667	0.924667	0.433667	0	0.986667		0.480333	0.839667	0.141333	0		0.491		24	2.97529	0.9362	0.941293		3.087	3.457	4.949
BPN05	BF	90400000		1.371	0.736333		0.432	1.91733	2.249	0.668333	1.67467	0.138667		1.82333	0.087	1.82833	0.999333	0.84	0.788667	1.83167	1.33467	0.937	1.32533		0.145333	1.52767	1.464	1.587	1.23533	1.38667	1.31567	0	1.00833		1.58433	1.35867	1.30933	0.691333		1.148		30	3.27224	0.962085	0.959634		5.26	4.317	1.164
BPN06	MCF	127000000		0	0		0	0	0	0	0	0		0.245667	0	0	0	0	0	0	0	0	0		0	0	0	0	0	0	0	0	0		0	0	0.161667	0		0.013		2	0.671801	0.969204	0.478806		2.72	2.917	2.219
BPN07	MCF	62300000		1.459	0.771667		0.416	2.153	2.09367	0.332	1.32933	0		1.63033	0	1.76533	1.07733	0.636667	0.294667	1.847	1.09967	0.956	1.49567		0	1.61733	1.342	1.648	1.041	0.935	1.29267	0	1.533		1.341	1.30133	0.98	1.16833		1.082		27	3.21271	0.974778	0.957445		5.197	5.107	7.693
BPN08	MBF	55400000		1.539	1.15133		0.102	2.00967	2.45	0	1.74533	0		0.753	0.0896667	2.06533	1.26833	0.581333	0.213667	1.93733	0.987667	1.64933	1.51967		0	1.72267	1.535	1.82133	1.189	1.65233	1.269	0	1.248		0.880333	1.22733	1.24233	0.462333		1.107		27	3.1575	0.958028	0.954665		5.325	5.187	11.668
BPN09	AF	43400000		1.66267	0.960333		0	1.84067	2.139	0	1.61867	0		0.948667	0	2.26633	1.73467	1.474	0.297	2.152	1.093	0.839333	1.088		0.179333	1.436	1.601	2.125	1.41233	0.946333	0.691667	0	0.600667		0	1.02733	1.11033	0		1.008		24	3.0711	0.966348	0.950336		5.193	5.34	9.753
BPN10	MCF	75400000		0	0.162333		0	0	0.097	0.0933333	0	0.09		0	0	0.396	0	0	0	0.255333	0.266667	0	0		0	0	0	0	0.428667	0	0	0	0		0	0.258	0	0		0.066		9	2.05455	0.935064	0.857731		2.977	3.03	1.009
BPN11	CF	347000000		0.0856667	0		0	0	0	0.130667	0	0		0.094	0	0	0.107667	0	0	0	0.0966667	0	0.298667		0	0	0	0	0.411667	0	0	0	0		0	0.380667	0.121	0		0.056		9	2.00255	0.9114	0.841638		2.337	3.25	8.221
BPN12	BF	37100000		0	0.312333		0	1.33567	1.173	0	0	0.138667		0.140667	0	1.10833	0.0853333	0	0	0.375333	0.296	0	0		0	0	0.103667	0.170667	0.636333	0.101333	1.027	0	0.169667		0.0963333	1.062	0.467	0		0.284		18	2.51685	0.870769	0.901139		3.467	3.64	0.639
BPN13	MBF	187000000		0	0		0	0.0916667	0.243	0.146	0	0.312		0.413	0	0.274667	0.086	0.111	0.099	0.200667	0.446333	0.261333	0.178667		0	0	0.418333	0.123	0.434667	0	0	0	0.097		0.421333	0.542	0.243667	0.0876667		0.169		21	2.88147	0.946443	0.936869		2.76	2.95	2.32
BPN14	BF	71100000		1.22333	0.773333		0.473667	1.94167	1.80267	0.129667	1.30533	0.218		0.298333	0	1.803	0.516	0.43	0.307333	1.32533	0.927333	0.0956667	0.100333		0	1.16233	0.751	1.16867	1.05567	0.123333	1.357	0	0.879		0.103333	1.13433	1.025	0		0.724		27	3.04552	0.924052	0.94633		3.573	3.57	0.769
BPN15	BF	68100000		1.53	1.00833		1.05033	2.353	2.41467	0.132667	1.708	0		0.812	0	2.42433	1.04833	0.348	0.115667	1.45967	1.35533	0.462	0.343333		0	1.36533	1.40967	1.96233	1.44433	1.58233	1.05833	0	0.488667		1.006	1.408	1.135	1.39		1.059		27	3.14238	0.953439	0.952922		4.697	4.557	0.859
BPN16	BF	89100000		1.693	0.729		0.684	1.85633	2.20467	0.655	1.68367	0.221		2.40233	0.0856667	2.38067	1.96367	1.16633	1.455	1.896	1.22933	2.505	1.62667		1.20033	1.706	1.514	1.61867	1.44467	1.06867	1.603	0	0.597		0.283667	1.656	1.33967	1.60067		1.357		30	3.27967	0.964269	0.959947		4.13	4.363	0.465
BPN17	CF	249000000		0	0.0933333		0	0	0	0	0.195667	0.121667		0.971667	0	1.087	0	0	0	0.931333	0.0913333	0	0.142333		0	0	0	0.761	0.282	0	0	0	0		0	0	0.102	0		0.154		11	2.00227	0.835012	0.835694		2.39	3.217	4.325
BPN18	BF	93500000		1.75133	1.00033		1.06567	2.309	2.452	0.689	1.35867	0		0.313	0.0916667	2.13967	1.47467	0.74	1.01433	1.31133	1.29033	0	0.623667		0	1.656	1.22633	1.69267	1.29367	1.23667	1.485	0	1.124		0.210333	1.39467	1.47333	0.168		1.051		27	3.15127	0.956136	0.953807		3.967	4.273	0.506
BPN19	MBF	81100000		1.18933	0.527		0.511333	1.474	1.439	0.0996667	1.022	0		1.29833	0	1.56467	1.12533	0.405	0.650333	1.05467	1.16767	0.0943333	0		0	0.875333	0.855	1.262	1.18433	0	1.06033	0.0923333	0.932333		0	1.124	1.03167	0		0.711		24	3.04114	0.956921	0.949466		3.58	3.93	0.377
BPN20	MBF	101000000		0.425667	0.523333		0.262333	1.349	1.67767	0.125667	1.32533	0		0.268667	0	2.01167	0.680667	0	0.759667	1.021	1.08433	0	0.212667		0	0.824667	0.55	0.855667	1.04867	0	0.9	0	0		0.181667	0.790333	0.867667	0		0.572		22	2.90963	0.941312	0.938442		3.303	3.43	0.633
BPN21	AF	105000000		1.037	0.782		0.782333	1.27433	1.815	0.103333	1.12533	0.141333		2.121	0.211	2.05833	2.27633	1.23233	0.544667	1.97367	0.978667	1.51133	1.81367		0	1.05967	1.069	1.54567	1.13867	0.706667	1.562	0.098	0.990333		0.114667	0.935667	0.763	0		1.025		29	3.17841	0.943904	0.954343		3.397	2.763	4.618
BPN22	BF	126000000		2.16967	1.13		0.652667	2.386	2.38467	0.625333	2.00533	0.268		2.19767	0.311	2.119	2.484	0.859	0.990667	2.18167	1.653	0.618	1.75033		1.01333	1.927	1.635	1.90433	1.447	1.16267	1.47667	0.353667	1.28933		2.165	1.44033	1.55667	1.667		1.478		31	3.32241	0.967507	0.961456		5.443	5.293	2.159
BPN23	MCF	171000000		0	0.631		0.379333	1.12367	1.06333	0.0933333	0.387667	0.0876667		0.866	0	2.14967	0.100333	0.355667	0.371	1.15033	0.898667	0	0.307		0	0	0.756	1.15133	1.01667	0	0.568	0	0		0.287333	0.787	0.979333	0		0.5		22	2.86576	0.927117	0.933957		3.133	3.77	0.596
BPN24	CF	259000000		0	0.094		0	0	0.181667	0	0	0		0.343667	0	0.0926667	0	0	0	0.0806667	0.255667	0	0		0	0	0	0	0.206333	0	0	0	0		0.0996667	0.197333	0.103667	0.0836667		0.056		11	2.27297	0.9479	0.884477		2.897	3.257	0.8
BPN25	MCF	271000000		0	0		0	0.0866667	0.112	0	0	0		0.0973333	0	0	0	0	0	0.122333	0.806333	0	0.239333		0	0	0.0923333	0.300333	0.469667	0	0	0	1.13033		0	0.221667	0.084	0		0.121		12	2.06815	0.832283	0.830064		2.333	2.89	4.96
BPN26	MBF	114000000		1.34233	0.821		0	1.86267	2.088	0.331	1.31267	0		1.03933	0	1.93467	1.82633	0.812667	0.545667	1.752	1.25833	2.30433	1.51733		0.375	1.66567	1.25467	1.29833	1.204	1.06267	1.312	0	0.975667		0	1.176	1.15467	0.101333		1.043		26	3.15063	0.967016	0.954385		3.25	3.44	0.34
BPN27	CF	88500000		0	0		0	0	0	0	0	0		0	0	0.332667	0	0	0	0.105	0.417	0	0		0	0	0.213	0	0.152	0	0	0	0		0.113	0.0886667	0.084	0		0.049		8	1.9055	0.916354	0.827154		3.023	3.067	0.309
BPN28	BF	78900000		1.45637	0.887333		0	1.807	2.225	0.097	1.70333	0		1.45267	0	1.992	2.40333	0.379667	0.658	2.004	1.25033	0	1.59067		0	1.58067	1.03167	1.796	1.215	0.144667	1.62133	0	0		0	1.13267	1.142	0		0.954		22	2.96067	0.957823	0.945021		3.6	3.74	0.476
BPN29	MBF	114000000		0	0.319333		0	0.788	1.54167	0.197333	0	0		0	0	0.708333	0.0993333	0	0	0.213	0.626	0	0.654667		0	0	0.564	0.308333	0.223333	0	0.348	0	0		0	0.334333	0.416	0		0.237		15	2.49694	0.922045	0.900047		3.063	3.653	0.518
BPN30	AF	148000000		1.56933	0.968667		0.259	2.276	2.13033	0	1.62667	0		0.499667	0.105	1.92567	0.800333	1.081	0.129667	1.42533	0.587333	0.511667	1.13467		0	1.11733	0.966333	1.71633	1.115	0.840667	0.89	0	1.63233		0.790667	1.067	1.451	0.612		0.943		27	3.14509	0.954261	0.952795		5.91	5.833	9.923
BPN31	MCF	101000000		0.755	0.908333		0.100667	1.99667	2.25833	0	1.081	0		0.495	0	1.98967	0.199667	0.324667	0.805667	1.51733	1.175	0.169	0.944333		0	1.03333	1.2	1.61667	0.979	0	0.501	0	0.129333		0	0.355	0.268	0		0.671		23	2.88714	0.920793	0.935744		2.833	3.553	0.75
BPN32	BF	64500000		0.424667	0.793667		0.271667	1.56467	1.986	0.087	0.700667	0.0933333		0.655	0	1.25433	0.285	0	0.419	1.18733	0.680667	0	0.806333		0	0.39	0.911	1.749	0.668	0	1.198	0	0.713333		0	0.872333	0.926333	0		0.601		23	2.94804	0.940214	0.940647		3.457	3.627	0.314
BPN33	MBF	190000000		0.820667	0.979333		0.266	2.116	1.97133	0.183	1.23333	0		0.106	0	2.04733	0.532333	0	0.344333	0.724667	0.953333	0	0		0	1.29367	0.703667	1.712	1.102	0	1.289	0	0.493333		0	1.18267	1.01033	0		0.679		21	2.86312	0.940417	0.936221		4.033	4.053	3.9
BPN34	CF	234000000		0	0.155333		0	0	0	0	0	0		0	0	0	0	0	0	0.0976667	0.199	0	0.0853333		0	0	0	0	0	0	0	0	0		0.0866667	0.084	0	0		0.023		6	1.72802	0.964425	0.81032		2.1	2.81	7.279
BPN35	MBF	132000000		1.88233	1.411		0.0953333	2.32933	2.40733	0	1.79533	0		1.20233	0	2.235	2.152	0.467667	0.203	1.90767	1.00833	0	0.706		0.0913333	1.42767	1.609	1.91767	1.56533	1.44733	1.54567	0	1.12267		0	1.32767	1.61233	0		1.08		24	3.03072	0.95364	0.948809		5.05	4.83	11.973
BPN36	MCF	160000000		1.84367	1.253		0.476667	2.40333	2.503	0.206333	1.97433	0		0.656667	0	2.35	1.44933	0.476333	0.489	1.75167	1.05333	0.832667	0.862		0.297333	1.46433	1.282	2.02867	1.45433	1.573	1.16	0	0.639		0.698667	1.19467	1.16767	0.898333		1.111		28	3.19242	0.958049	0.954696		5.573	5.893	12.586
BPN37	AF	231000000		1.99667	1.13233		0.655333	1.80267	2.41733	0.509667	2.11267	0		1.892	0	2.22467	1.842	0.839667	1.31667	1.76667	1.50533	0.467	1.63867		0.472	1.62867	1.47233	1.90567	1.61267	0.978667	1.68533	0	1.189		1.562	1.35567	1.20067	1.26933		1.305		28	3.26049	0.978479	0.959676		5.467	5.277	2.95
BPN38	AF	83600000		2.09267	1.27233		0.600333	2.17167	2.28733	1.117	2.04933	0.346667		2.115	0.366	1.92333	2.25367	0.790667	1.031	2.00133	1.47967	1.79067	1.88367		1.239	1.75233	1.66267	1.92433	1.62733	1.14767	1.838	0.184667	1.18433		2.31	1.548	1.294	1.612		1.513		31	3.34198	0.973207	0.962827		5.69	6.08	9.593
BPN39	AF	74200000		1.90633	1.30367		0.565	2.215	2.21133	0.434333	1.952	0.214667		1.84733	0.111	1.85433	2.05133	1.13467	0.677333	1.912	1.69733	1.82067	1.681		0.412333	1.983	1.35167	1.70867	1.47933	1.09033	1.65467	0.156667	1.13567		1.909	1.297	1.566	1.60733		1.385		31	3.30376	0.962077	0.961154		5.383	5.79	10.598
BPN40	BF	103000000		1.31433	0.949667		0.484667	2.151	2.26433	0.274667	1.75367	0		1.61667	0	2.49967	2.248	1.06933	0.887667	2.02533	1.41	2.45267	1.06067		0	1.713	1.671	1.59267	1.737	0.659667	1.85233	0	0.318		0	1.37567	1.12367	0.241333		1.185		26	3.13253	0.96146	0.953118		3.56	3.94	1.111
* values represent mean values from three technical replicates per plot
a CF, coniferous forest; MCF, mixed coniferous forest; MBF, mixed broadleaf forest; BF, broadleaf forest; AF, alder forest
b well absorbance values measured at 590 nm (C) corrected for the control well (R) (C-R); C-R ≤0.25 were set to zero to minimize background interference and retain only metabolically meaningful substrate responses
[truncated: 8 more columns]

## Sheet: Table_S2
Table S2. Bacterial cell abundance and alpha diversity indices across different forest types.
Forest type	Bacterial cell abundance			Alpha diversity indices at the genus level (mean±SD)##
	Cells/g soil (mean±SD)	Log10 (mean±SD)#		Shannon	Simpson	Richness	Evenness
CF	2.36×108 (±9.32×107)	8.333±0.226a		4.386±0.307a	0.934±0.016a	1112.8±127.977a	0.626±0.043a
MCF	1.38×108 (±7.12×107)	8.093±0.220ab		5.043±0.726ab	0.958±0.028ab	1248.571±253.499ab	0.707±0.084ab
MBF	1.22×108 (±4.72×107)	8.055±0.178ab		5.345±0.617abc	0.976±0.021bc	1411.125±166.978bc	0.737±0.074abc
BF	9.09×107 (±4.14×107)	7.923±0.181b		5.507±0.306bc	0.983±0.007bc	1426.308±99.904b	0.758±0.036bc
AF	1.10×108 (±6.23×107)	7.986±0.231b		5.934±0.328c	0.991±0.009c	1564.714±51.11c	0.807±0.042c
ANOVA/Kruskall-Wallis test (p-value)		0.009		0.002	0.002	0.001	0.002
# Differences among forest types were tested using one-way ANOVA, followed by Tukey’s HSD tests with Benjamini-Hochberg correction (p < 0.05).
## Differences among forest types were detected using the Kruskal-Wallis test, followed by Dunn’s post-hoc tests with Benjamini-Hochberg correction.

## Sheet: Table_S3
Table S3. Relative abundance table (genus level).
TaxonID_Genus level	Relative abundance of taxa across samples
	BPN01	BPN02	BPN03	BPN04	BPN05	BPN06	BPN07	BPN08	BPN09	BPN10	BPN11	BPN12	BPN13	BPN14	BPN15	BPN16	BPN17	BPN18	BPN19	BPN20	BPN21	BPN22	BPN23	BPN24	BPN25	BPN26	BPN27	BPN28	BPN29	BPN30	BPN31	BPN32	BPN33	BPN34	BPN35	BPN36	BPN37	BPN38	BPN39	BPN40
Bacteria;Bacillati;Actinomycetota;Acidimicrobiia;Acidimicrobiales;Acidimicrobiaceae;Acidiferrimicrobium	0.000152687	0.000286075	0.000647318	0.000962135	0.000159846	0.00138113	0.000138542	0.000135029	6.00356e-05	0.000604816	0.00179787	0.000541672	0.000381806	0.000343842	0.000167296	0.00044068	0.000735987	0.000948533	0.00043251	0.000594428	0.000396157	0.000137935	0.000535126	0.000528041	0.000278202	0.000629937	0.000691856	0.000223043	0.000603958	7.35474e-05	0.000299352	0.000766324	0.000407401	0.000188454	7.86196e-05	9.74113e-05	0.000146199	9.51458e-05	0.000176483	9.97544e-05
Bacteria;Bacillati;Actinomycetota;Acidimicrobiia;Acidimicrobiales;Acidimicrobiaceae;Acidimicrobium	0.000178634	0.000357594	0.000485229	0.000520588	0.000127876	0.000219432	0.000105024	0.000131278	0.00010334	0.000317019	0.000306245	0.000410519	0.000282432	0.000353871	0.000176366	0.000270204	0.000182722	0.000398806	0.000563252	0.000487167	0.000382353	0.000138625	0.0003266	0.000265408	0.000511241	0.000272291	0.000150529	0.000337552	0.000385465	0.000140459	0.000460705	0.000592341	0.000416069	0.00013122	0.000127114	0.000140603	0.000130024	9.80145e-05	0.000198918	0.000294475
Bacteria;Bacillati;Actinomycetota;Acidimicrobiia;Acidimicrobiales;Acidimicrobiaceae;Aciditerrimonas	0.000128736	0.000117959	0.000295085	0.000908986	7.99228e-05	0.00057163	5.36291e-05	0.00010596	5.60989e-05	0.000313477	0.000947775	0.000179136	0.000224899	0.000237824	7.65931e-05	6.47808e-05	0.000252411	0.000394896	0.000195053	0.000229846	0.000265715	9.31061e-05	0.000172237	0.000548386	0.000166198	0.000191168	0.000337726	0.000137411	0.00021663	7.79713e-05	0.000148615	0.000275281	0.000198747	0.000166119	6.61286e-05	0.000105682	0.000105139	8.17584e-05	9.92096e-05	4.94782e-05
Bacteria;Bacillati;Actinomycetota;Acidimicrobiia;Acidimicrobiales;Acidimicrobiaceae;Acidithrix	0.00105184	0.000575865	0.000654591	0.000596905	0.000809064	0.000763402	0.000773152	0.000793297	0.000867072	0.000654406	0.000781452	0.000549136	0.000448491	0.00053582	0.000779033	0.000571094	0.000554964	0.00058257	0.000443817	0.000439613	0.000701901	0.000957958	0.000588205	0.000751834	0.000500402	0.000462048	0.000539397	0.000561591	0.00051085	0.000858237	0.000622058	0.000544267	0.000655061	0.000556986	0.0009596	0.000919893	0.000935674	0.000762123	0.000932769	0.000591344
Bacteria;Bacillati;Actinomycetota;Acidimicrobiia;Acidimicrobiales;Acidimicrobiaceae;Ferrimicrobium	0.000189611	0.000200624	0.000229626	0.000322983	0.000150009	0.000191773	9.94372e-05	0.000178164	8.36562e-05	0.000188618	0.000221763	0.000173804	0.000115065	0.000118912	0.000115898	0.00012189	7.81879e-05	0.000194711	0.000226856	0.000180706	0.000148386	0.000155866	0.000131073	0.000114671	0.000126455	0.000102991	0.000116757	0.000134423	0.000120419	0.000121657	9.5538e-05	0.00018085	0.000127545	4.04827e-05	0.000106541	0.000121305	0.0002109	0.000131483	0.000212378	0.000123696
Bacteria;Bacillati;Actinomycetota;Acidimicrobiia;Acidimicrobiales;Acidimicrobiaceae;Ferrithrix	8.58241e-05	2.04339e-05	1.66245e-05	2.99815e-05	8.48411e-05	5.7163e-05	8.71472e-05	7.22031e-05	8.16878e-05	1.59395e-05	0	2.34582e-05	0	0	7.05463e-05	2.72761e-05	2.46462e-05	5.16102e-05	1.06007e-05	6.86895e-06	4.07199e-05	7.31055e-05	9.20763e-06	1.10972e-05	0	2.68059e-05	2.02636e-05	1.89188e-05	1.98629e-05	4.7004e-05	0	2.23201e-05	4.9532e-05	0	7.4211e-05	4.87056e-05	9.0208e-05	7.26742e-05	0.000121644	1.11725e-05
Bacteria;Bacillati;Actinomycetota;Acidimicrobiia;Acidimicrobiales;Iamiaceae;Actinomarinicola	0.000409161	9.93832e-05	0.000101825	0.000104935	0.000255753	0.000121702	0.000277084	0.000442596	0.000174202	0.000137257	0.000176883	0.000109827	2.74586e-05	0.000153296	0.000388005	0.000172181	0.000101134	0.000143883	0.000102474	0.000120999	0.000150457	0.000449668	0.000120241	0.000184028	0.000187877	6.84255e-05	8.10542e-05	0.000100569	0.000120419	0.000308567	0.000188953	0.000192869	0.000197509	0.000185662	0.000187364	0.000278449	0.000344034	0.000292131	0.000664555	9.41682e-05
Bacteria;Bacillati;Actinomycetota;Acidimicrobiia;Acidimicrobiales;Iamiaceae;Aquihabitans	0.000259468	3.06509e-05	5.71468e-05	0.000119926	0.000344283	0.00013461	0.000281553	0.000358202	0.00014566	2.83369e-05	7.65612e-05	3.73199e-05	0	4.8711e-05	0.000481731	0.000266795	1.78472e-05	8.75809e-05	4.52298e-05	2.80042e-05	3.03674e-05	0.000287594	3.35808e-05	2.21944e-05	0	3.17438e-05	2.50882e-05	4.08249e-05	3.97259e-05	0.000202947	0	5.43695e-05	0.000150454	1.81474e-05	9.84582e-05	0.00020585	0.000358343	0.000315081	0.000740831	1.99509e-05
Bacteria;Bacillati;Actinomycetota;Acidimicrobiia;Acidimicrobiales;Iamiaceae;Iamia	0.000451075	4.64407e-05	8.10446e-05	0.000147182	0.000309854	8.85104e-05	0.000459199	0.000647953	0.000169281	6.11015e-05	0.000145202	6.61096e-05	3.26888e-05	7.16338e-05	0.000552277	0.000300037	7.98877e-05	0.000163432	5.22969e-05	5.33664e-05	0.000137343	0.00046622	3.24975e-05	4.06897e-05	1.98716e-05	4.37359e-05	4.72816e-05	7.26882e-05	4.09673e-05	0.000334005	4.03382e-05	0.000125336	0.000479223	1.67514e-05	0.000274066	0.000489813	0.000577953	0.000572309	0.00140838	5.34684e-05
Bacteria;Bacillati;Actinomycetota;Acidimicrobiia;Acidimicrobiales;Iamiaceae;Rhabdothermincola	0.0010259	0.000106814	0.000209885	0.000222136	0.000738978	0.000344822	0.000955268	0.000917073	0.000387771	0.000169136	0.000456727	0.000147147	0.000158214	0.000209171	0.00104812	0.000676789	0.00019717	0.000363617	0.000209894	0.000138436	0.000209121	0.00101658	0.000183611	0.000200674	7.76797e-05	0.000148138	0.00021325	0.000137411	0.000132833	0.000754275	0.000112522	0.000290161	0.000440835	0.000104697	0.000288762	0.000657985	0.000916388	0.00113936	0.00264526	6.46409e-05
Bacteria;Bacillati;Actinomycetota;Acidimicrobiia;Acidimicrobiales;Ilumatobacteraceae;Desertimonas	0.000528916	3.43661e-05	3.1171e-05	6.40515e-05	0.000279115	3.50354e-05	0.000765331	0.000656392	0.000138771	3.1879e-05	5.01608e-05	2.66571e-05	1.69982e-05	0	0.00017435	5.71094e-05	1.18982e-05	6.41218e-05	3.39223e-05	3.01177e-05	2.76067e-05	0.000693123	1.62488e-05	2.49687e-05	3.07106e-05	2.46896e-05	2.12285e-05	2.48932e-05	1.98629e-05	0.000299166	0	2.97602e-05	2.91001e-05	1.39595e-05	0.000166056	0.000372184	0.000423666	0.000537406	0.001538	2.95273e-05
Bacteria;Bacillati;Actinomycetota;Acidimicrobiia;Acidimicrobiales;Ilumatobacteraceae;Ilumatobacter	0.00102191	9.56679e-05	0.000123645	0.000163536	0.00117671	0.000267375	0.002639	0.00243709	0.00054721	0.000170021	0.000324725	8.21038e-05	0.00012814	9.31239e-05	0.00108641	0.000236961	6.71396e-05	0.000204877	0.00014205	0.000121528	0.000110427	0.00119865	0.000115366	8.60031e-05	4.15496e-05	9.59367e-05	0.000148599	6.47223e-05	7.13825e-05	0.000807915	6.15689e-05	0.000165398	0.000115781	0.000132616	0.00052462	0.00176351	0.00134503	0.00196555	0.00408604	3.11234e-05
Bacteria;Bacillati;Actinomycetota;Actinomycetes;Actinomycetales;Actinomycetaceae;Arcanobacterium	0.000159673	8.91662e-05	0.000143387	9.67586e-05	6.51678e-05	0	4.58082e-05	0.000227862	2.36206e-05	7.52699e-05	0	6.71759e-05	0	3.15189e-05	0.000110858	2.4719e-05	0	9.61826e-05	0.000181626	7.87287e-05	6.5566e-05	0.000117245	5.09128e-05	0	9.57448e-05	5.50225e-05	2.21934e-05	2.68847e-05	4.59331e-05	6.74645e-05	0	7.49727e-05	2.53852e-05	0	3.74729e-05	0.000150712	0.000113849	4.82901e-05	6.58073e-05	0.000119705
Bacteria;Bacillati;Actinomycetota;Actinomycetes;Actinomycetales;Actinomycetaceae;Buchananella	0.000135722	9.84544e-05	0.00010702	0.000113112	9.59073e-05	9.58863e-05	6.81536e-05	7.03277e-05	6.29882e-05	3.98488e-05	4.75207e-05	5.01153e-05	3.39964e-05	5.7307e-05	7.65931e-05	5.28475e-05	3.65444e-05	5.7866e-05	6.00708e-05	3.64583e-05	6.5566e-05	0.000109658	3.57473e-05	4.53135e-05	3.79366e-05	3.59763e-05	3.66674e-05	3.68419e-05	4.22088e-05	6.52526e-05	3.1846e-05	3.94894e-05	6.19151e-05	3.48988e-05	7.27415e-05	6.80041e-05	5.35027e-05	3.96839e-05	4.73613e-05	2.3143e-05
Bacteria;Bacillati;Actinomycetota;Actinomycetes;Actinomycetales;Actinomycetaceae;Schaalia	0.000265456	0.000398462	0.000385481	0.00032162	0.000150009	0.000197304	0.000211164	0.000218485	0.000251953	0.000355982	0.000150482	0.000346542	9.93741e-05	0.000207738	0.000200553	0.0001611	0.000137679	0.000324519	0.000489047	0.00030329	0.000216023	8.2761e-05	0.000153822	0.000101724	0.000290847	0.000124859	8.20192e-05	0.000151351	0.000202974	0.000139353	0.000233537	0.00026498	0.000125068	5.16503e-05	0.000118297	0.000130494	8.21203e-05	7.17179e-05	0.000100705	0.000124494
Bacteria;Bacillati;Actinomycetota;Actinomycetes;Actinomycetales;Actinomycetaceae;Scrofimicrobium	2.89407e-05	0	0	0	0	0	2.01109e-05	0.00015097	1.08261e-05	0	0	0	0	0	1.20937e-05	0	0	0	0	0	0	4.48289e-05	0	0	0	0	0	0	0	1.21657e-05	0	0	0	0	8.81715e-06	3.6759e-05	2.98619e-05	3.25121e-05	1.29621e-05	0
Bacteria;Bacillati;Actinomycetota;Actinomycetes;Actinomycetales;Actinomycetaceae;Trueperella	5.98773e-05	0.000103098	7.89665e-05	4.76979e-05	4.54945e-05	7.19147e-05	3.12836e-05	4.78228e-05	2.85415e-05	2.12527e-05	0	3.30548e-05	2.48435e-05	4.44129e-05	5.34136e-05	0.000127004	0	4.22265e-05	0.00024523	6.81611e-05	2.96772e-05	4.96566e-05	9.91175e-05	0	0	8.74717e-05	0	3.18633e-05	3.2898e-05	3.98151e-05	0	3.37663e-05	2.0432e-05	0	3.45338e-05	4.50297e-05	3.73274e-05	4.06402e-05	5.38424e-05	2.79312e-05
Bacteria;Bacillati;Actinomycetota;Actinomycetes;Actinomycetes_Incertae_sedis;Actinomycetes_Incertae_sedis;Bounagaea	0.000118757	0.000117959	0.000165206	0.000164898	5.2872e-05	0.000108794	8.49127e-05	8.90818e-05	9.15298e-05	0.000105378	0.000174243	0.000190865	0.000134678	0.000124643	0.000101788	8.86474e-05	4.24934e-05	9.61826e-05	0.000140636	0.000200785	0.000102835	0.0001269	0.000164113	0.000115596	7.40667e-05	8.74717e-05	8.20192e-05	0.000104551	0.000123523	0.000125528	0.00013163	0.000116751	0.000167171	3.62948e-05	0.000119766	9.83302e-05	0.000110738	7.26742e-05	8.37548e-05	7.74094e-05
Bacteria;Bacillati;Actinomycetota;Actinomycetes;Actinomycetes_Incertae_sedis;Actinomycetes_Incertae_sedis;Halopolyspora	0.000151689	4.92272e-05	7.68885e-05	4.63351e-05	9.71369e-05	0.000206524	8.04436e-05	9.75211e-05	5.70831e-05	0.00010095	7.92012e-05	6.50433e-05	5.36097e-05	3.15189e-05	0.000120937	2.55714e-05	4.50431e-05	4.30085e-05	4.45231e-05	3.64583e-05	4.69314e-05	0.000156556	4.71214e-05	5.45611e-05	5.05821e-05	3.95034e-05	5.11414e-05	3.18633e-05	5.40024e-05	9.67729e-05	4.03382e-05	4.12064e-05	0.000121354	6.1422e-05	5.8781e-05	8.91405e-05	0.000164241	7.21961e-05	0.000127626	1.83548e-05
Bacteria;Bacillati;Actinomycetota;Actinomycetes;Actinopolysporales;Actinopolysporaceae;Actinopolyspora	0.000298388	6.40882e-05	8.00056e-05	0.000152633	0.000193044	0.000105106	0.000138542	0.000240052	8.2672e-05	7.26133e-05	0.000102962	6.93084e-05	2.87662e-05	4.8711e-05	0.000244896	9.80236e-05	3.56945e-05	0.00010322	7.7032e-05	6.02354e-05	7.93694e-05	0.000331044	5.79539e-05	4.62382e-05	3.61301e-05	6.13713e-05	7.044e-05	4.08249e-05	5.64853e-05	0.000231149	3.82152e-05	7.78342e-05	0.000137451	3.35029e-05	0.000107275	0.000207688	0.000263781	0.00012718	0.000202906	2.55371e-05
Bacteria;Bacillati;Actinomycetota;Actinomycetes;Bifidobacteriales;Bifidobacteriaceae;Bifidobacterium	0.000967018	0.000254495	0.000328335	0.000348876	0.000607413	0.000210212	0.000575395	0.000821428	0.000651534	0.000162937	0.000221763	0.000333747	0.00011245	0.000259314	0.000878805	0.000405732	8.66866e-05	0.00051141	0.000252297	0.000179649	0.000271236	0.000790367	0.000177653	0.000184028	0.000137294	0.000128386	0.000145705	0.000207111	0.000148972	0.000758699	0.000148615	0.000262118	0.000396876	8.51532e-05	0.000759744	0.000840861	0.000869729	0.000488638	0.000680009	0.000205893
Bacteria;Bacillati;Actinomycetota;Actinomycetes;Bifidobacteriales;Bifidobacteriaceae;Scardovia	0.000183624	3.9939e-05	3.221e-05	4.22467e-05	8.97594e-05	2.95035e-05	0.000108375	0.000130341	0.000116135	1.5054e-05	0	3.73199e-05	0	0	0.000103804	4.9438e-05	0	3.98806e-05	4.24029e-05	3.38164e-05	2.41559e-05	0.000113107	1.94985e-05	2.49687e-05	0	1.41083e-05	1.4474e-05	2.29018e-05	1.98629e-05	0.000112257	0	3.66279e-05	4.82937e-05	0	0.000113888	0.000156226	0.000156775	8.31928e-05	0.000105192	9.57643e-06
Bacteria;Bacillati;Actinomycetota;Actinomycetes;Catenulisporales;Catenulisporaceae;Catenulispora	6.18732e-05	0.000409607	0.000459253	0.00010221	6.63974e-05	0	3.46354e-05	3.75081e-05	4.6257e-05	0.000350669	0.000282484	0.00059392	0	0.000322352	0.000149155	0.000285547	6.03407e-05	0.000141537	0.000323676	0.000282155	0.000114568	4.27598e-05	9.09931e-05	0.000148887	0.000102971	6.98363e-05	3.76323e-05	0.000322616	7.26239e-05	5.86167e-05	4.24613e-05	0.000246666	0.000260043	0	4.3351e-05	6.61661e-05	4.16823e-05	3.72933e-05	4.83584e-05	0.000144444
Bacteria;Bacillati;Actinomycetota;Actinomycetes;Frankiales;Frankiaceae;Frankia	0.00035128	3.80814e-05	6.1303e-05	9.26702e-05	0.000162305	9.21984e-05	0.000273732	0.000376957	0.00016436	6.37581e-05	0.000118802	8.10375e-05	3.79191e-05	3.00862e-05	0.000299318	6.47808e-05	6.54399e-05	0.000114168	7.2085e-05	7.66152e-05	6.21151e-05	0.000549671	8.55768e-05	4.06897e-05	5.78082e-05	6.27821e-05	6.17556e-05	2.78804e-05	6.82789e-05	0.000402575	3.60921e-05	6.86773e-05	0.000188841	0	0.000179282	0.00046592	0.000760235	0.000303128	0.000539919	1.43646e-05
Bacteria;Bacillati;Actinomycetota;Actinomycetes;Geodermatophilales;Geodermatophilaceae;Geodermatophilus	0.000178634	0.000285146	0.000156894	0.000141731	0.000150009	8.85104e-05	8.15609e-05	0.000113462	0.000109245	8.50107e-05	0.000110882	0.000147147	8.10683e-05	0.0001447	0.000178381	0.000135528	4.92924e-05	0.000139191	0.000202827	0.000170667	7.59185e-05	0.000159315	0.000119158	7.95298e-05	8.85188e-05	7.75959e-05	7.044e-05	8.46369e-05	8.25554e-05	0.000143777	6.15689e-05	0.000123047	0.000141785	2.23353e-05	0.000119032	0.000139684	0.00017295	8.03241e-05	0.000111673	5.18723e-05
Bacteria;Bacillati;Actinomycetota;Actinomycetes;Geodermatophilales;Geodermatophilaceae;Modestobacter	8.88179e-05	1.20746e-05	0	0	3.93466e-05	0	2.34627e-05	5.43868e-05	8.07037e-05	0	0	0	0	0	8.66712e-05	5.02904e-05	0	3.67527e-05	0	0	2.69166e-05	9.03474e-05	0	0	0	0	0	0	0	0.000100091	0	1.88862e-05	2.60043e-05	0	6.61286e-05	0.000110277	0.000120692	2.48622e-05	5.48395e-05	0
Bacteria;Bacillati;Actinomycetota;Actinomycetes;Glycomycetales;Glycomycetaceae;Glycomyces	0.00056584	0.000291648	0.000404184	0.000395211	0.000391007	0.000309786	0.0003687	0.000430406	0.000341514	0.000305507	0.000298325	0.000413718	0.00024059	0.000363899	0.000646003	0.000343509	0.000138529	0.000323737	0.000308128	0.000264719	0.000299533	0.000501393	0.00024644	0.000207147	0.000234846	0.000210214	0.00013509	0.00028677	0.00017318	0.000398704	0.00026326	0.000359411	0.000380778	9.35289e-05	0.000274066	0.00038505	0.0004921	0.000286394	0.000426751	0.000207489
Bacteria;Bacillati;Actinomycetota;Actinomycetes;Glycomycetales;Glycomycetaceae;Stackebrandtia	6.4867e-05	6.87323e-05	8.62398e-05	8.44934e-05	6.63974e-05	9.77303e-05	4.02218e-05	7.8767e-05	2.95257e-05	2.47948e-05	3.96006e-05	7.57061e-05	4.44568e-05	7.44991e-05	0.000128999	8.0976e-05	2.71958e-05	8.44531e-05	9.46998e-05	7.13314e-05	6.28053e-05	4.89669e-05	5.25377e-05	5.36364e-05	5.23887e-05	6.34875e-05	4.53518e-05	7.36839e-05	3.47602e-05	4.09211e-05	3.1846e-05	7.61173e-05	0.000111447	0	3.52686e-05	4.96246e-05	7.65212e-05	5.35494e-05	0.000106189	6.30448e-05
Bacteria;Bacillati;Actinomycetota;Actinomycetes;Jatrophihabitantales;Jatrophihabitantaceae;Jatrophihabitans	0.000106781	0	1.87026e-05	2.31675e-05	0.000111892	2.58155e-05	4.69254e-05	0.000143469	1.37787e-05	0	2.90405e-05	0	1.43831e-05	1.57594e-05	0.000301334	7.07475e-05	0	3.20609e-05	1.06007e-05	1.47947e-05	1.72542e-05	7.79332e-05	1.51655e-05	5.27116e-05	0	1.12867e-05	0	1.39402e-05	1.24143e-05	5.75107e-05	0	1.48801e-05	6.62491e-05	0	2.71862e-05	9.37354e-05	4.79035e-05	3.2034e-05	0.000107186	1.11725e-05
Bacteria;Bacillati;Actinomycetota;Actinomycetes;Jiangellales;Jiangellaceae;Haloactinopolyspora	6.38691e-05	0.000128176	0.000155855	0.000152633	6.27086e-05	6.45389e-05	9.94372e-05	5.15737e-05	7.97195e-05	0.000114233	4.48807e-05	0.000180202	3.92266e-05	0.000104585	8.16322e-05	8.52379e-05	4.33433e-05	0.000114168	0.000195053	0.000128925	7.03972e-05	6.20707e-05	7.36611e-05	3.60658e-05	0.000124649	4.86738e-05	3.57025e-05	8.56326e-05	6.26924e-05	7.07824e-05	0.000108276	0.000101299	0.000100302	3.62948e-05	8.74367e-05	6.9842e-05	3.98159e-05	3.44246e-05	4.8857e-05	5.90546e-05
Bacteria;Bacillati;Actinomycetota;Actinomycetes;Kineosporiales;Kineosporiaceae;Kineococcus	0.000104785	7.70916e-05	7.68885e-05	8.0405e-05	5.2872e-05	5.5319e-05	5.47463e-05	6.09507e-05	5.41305e-05	6.90712e-05	3.69606e-05	8.6369e-05	2.48435e-05	5.44417e-05	7.96166e-05	4.09142e-05	3.05953e-05	6.17758e-05	9.25797e-05	6.28773e-05	3.93396e-05	9.37958e-05	3.19559e-05	2.77429e-05	3.43236e-05	3.73871e-05	1.83337e-05	2.98718e-05	2.23458e-05	9.95378e-05	4.88305e-05	4.92187e-05	5.82002e-05	0	8.08239e-05	7.53559e-05	5.47469e-05	3.5859e-05	4.8857e-05	3.11234e-05
Bacteria;Bacillati;Actinomycetota;Actinomycetes;Kineosporiales;Kineosporiaceae;Kineosporia	0.000125742	0.000163471	0.000138191	0.000148545	6.39382e-05	0.00010695	8.49127e-05	8.06424e-05	7.57827e-05	0.000137257	7.92012e-05	0.000124755	6.66852e-05	0.000111749	0.000103804	6.64856e-05	7.30887e-05	0.00011104	0.000137809	0.000113602	7.72988e-05	9.86235e-05	8.93682e-05	7.76802e-05	0.000157166	6.56038e-05	4.43868e-05	0.000117496	7.75896e-05	0.000107833	0.000118892	0.000100727	0.000103398	4.60665e-05	7.64153e-05	0.000115791	0.000216499	0.00012957	0.000165515	0.000106139
Bacteria;Bacillati;Actinomycetota;Actinomycetes;Kineosporiales;Kineosporiaceae;Quadrisphaera	0.00012175	0.000229417	0.000209885	0.000190792	6.63974e-05	6.63828e-05	5.80982e-05	7.22031e-05	9.54665e-05	9.56371e-05	0.000105602	0.000190865	0.00012291	0.000130373	5.24058e-05	7.4157e-05	4.33433e-05	8.13252e-05	0.000185866	0.00025785	5.10725e-05	5.65533e-05	0.00017007	0.000145188	0.000112003	5.36117e-05	5.98258e-05	7.56754e-05	9.4349e-05	9.62199e-05	8.70457e-05	7.84065e-05	0.000153549	3.21069e-05	0.000135196	9.28164e-05	6.71894e-05	5.88087e-05	6.38132e-05	6.06507e-05
Bacteria;Bacillati;Actinomycetota;Actinomycetes;Kitasatosporales;Streptomycetaceae;Actinacidiphila	8.08343e-05	0.000104956	0.000102864	0.000109024	5.90199e-05	6.08509e-05	7.93263e-05	4.68851e-05	7.38143e-05	7.79265e-05	4.75207e-05	8.42364e-05	3.00737e-05	7.16338e-05	9.2718e-05	5.19951e-05	4.16436e-05	9.77466e-05	0.000114488	9.08815e-05	8.76514e-05	0.000131038	7.5286e-05	6.38088e-05	7.40667e-05	5.22009e-05	3.76323e-05	0.000100569	5.21402e-05	9.89848e-05	7.21842e-05	7.32558e-05	8.54428e-05	0	9.18453e-05	6.15713e-05	0.000114471	6.64586e-05	0.000112172	8.69859e-05
Bacteria;Bacillati;Actinomycetota;Actinomycetes;Kitasatosporales;Streptomycetaceae;Kitasatospora	0.0011197	0.000361309	0.000454058	0.000547844	0.000857018	0.000689644	0.000799967	0.000911447	0.000750938	0.000405572	0.000601929	0.000394525	0.00025105	0.000316621	0.000943305	0.000521656	0.00019547	0.00056693	0.000414842	0.000348731	0.000487949	0.00109244	0.000315768	0.000269107	0.000214974	0.000227144	0.000288515	0.000256898	0.000227182	0.000737686	0.000203814	0.000325072	0.000521325	0.000191246	0.000645121	0.000792156	0.000887771	0.000685623	0.000965174	0.000209085
Bacteria;Bacillati;Actinomycetota;Actinomycetes;Kitasatosporales;Streptomycetaceae;Streptacidiphilus	0.000192605	3.90102e-05	2.90929e-05	3.27071e-05	0.000114351	4.24112e-05	9.72027e-05	0.000100334	6.39724e-05	3.54211e-05	4.22407e-05	7.35736e-05	3.79191e-05	3.29515e-05	0.000139077	7.50094e-05	2.20966e-05	8.75809e-05	3.67492e-05	2.80042e-05	4.76216e-05	0.000146901	2.65397e-05	1.66458e-05	0	1.97517e-05	2.7983e-05	5.17779e-05	3.04151e-05	0.000119445	0	5.83757e-05	0.000118877	0	8.30282e-05	0.000147036	0.000170462	0.000104708	0.000146072	3.67096e-05
Bacteria;Bacillati;Actinomycetota;Actinomycetes;Kitasatosporales;Streptomycetaceae;Streptomyces	0.0200788	0.0113529	0.0156312	0.0124205	0.0118359	0.00764324	0.0109973	0.0137749	0.0114639	0.0116403	0.0107186	0.0147734	0.00408872	0.00958603	0.0152219	0.0110289	0.00452385	0.0112784	0.0129378	0.0104921	0.00974932	0.0177019	0.00705955	0.00776155	0.00851587	0.00484551	0.00451298	0.00918261	0.00570191	0.0165753	0.00759845	0.0110193	0.0127514	0.00324699	0.0133764	0.0174853	0.0182164	0.0103054	0.0154926	0.00769386
Bacteria;Bacillati;Actinomycetota;Actinomycetes;Micrococcales;Bogoriellaceae;Georgenia	0.000255476	7.98781e-05	7.06543e-05	0.000104935	0.000190585	0.000132766	0.000188819	0.00023255	0.000201759	6.55291e-05	8.97614e-05	0.000134352	6.1455e-05	0.000106018	0.000267068	0.000113366	3.73942e-05	0.000141537	0.000117315	9.82788e-05	7.45382e-05	0.000284146	6.22869e-05	4.25392e-05	6.50342e-05	5.36117e-05	7.91244e-05	9.26027e-05	5.95888e-05	0.000284789	0	0.000104733	0.000181411	5.30463e-05	0.00020206	0.000248123	0.000270002	0.000180251	0.000246778	5.42664e-05
Bacteria;Bacillati;Actinomycetota;Actinomycetes;Micrococcales;Brevibacteriaceae;Brevibacterium	0.00100394	0.00112665	0.000885256	0.000977125	0.000711928	0.000601133	0.000706116	0.000978962	0.00082672	0.00078812	0.000752412	0.000736802	0.000567478	0.000965623	0.0012658	0.000735603	0.000915309	0.000924292	0.000686221	0.000904059	0.000930347	0.00093382	0.000602288	0.000576128	0.000437174	0.00058338	0.000435184	0.000750779	0.000463676	0.000817316	0.000401259	0.000772047	0.00112252	0.000230332	0.000855998	0.000915298	0.00104019	0.000703792	0.00115711	0.000839533
Bacteria;Bacillati;Actinomycetota;Actinomycetes;Micrococcales;Cellulomonadaceae;Cellulomonas	0.00021456	7.80204e-05	8.10446e-05	0.000100847	0.000212718	9.77303e-05	0.000170943	0.000192229	0.000126961	8.41252e-05	0.000105602	0.000113026	3.26888e-05	6.1605e-05	0.000245904	0.000173885	2.71958e-05	0.000175162	0.000110248	6.71043e-05	9.86941e-05	0.000218627	5.19961e-05	5.73354e-05	4.87756e-05	5.5728e-05	4.63167e-05	7.46796e-05	6.88996e-05	0.000169214	6.79381e-05	0.000109884	0.000194413	3.21069e-05	0.000152831	0.000166334	0.000397537	0.000117617	0.000263229	7.34193e-05
Bacteria;Bacillati;Actinomycetota;Actinomycetes;Micrococcales;Demequinaceae;Demequina	0.000176638	0.000313011	0.000377169	0.000412927	0.000157386	0.00020468	0.000188819	0.000165036	0.000196838	0.000428596	0.000253444	0.000456369	0.000210516	0.000236391	0.000286216	0.000159395	0.000190371	0.000385513	0.000567492	0.000532079	0.000308505	0.000304836	0.000290311	0.000221944	0.000278202	0.000205276	0.000161144	0.000204124	0.000213527	0.000228937	0.000288737	0.000233503	0.000256328	0.000113072	0.000191773	0.000235257	0.000297997	0.000114749	0.000196924	0.000134868
Bacteria;Bacillati;Actinomycetota;Actinomycetes;Micrococcales;Dermabacteraceae;Brachybacterium	0.000199591	9.38103e-05	7.89665e-05	0.000134917	0.000137713	0.000127234	0.00013519	0.000164098	0.000108261	9.74081e-05	0.000168963	9.38329e-05	7.3223e-05	7.02011e-05	0.000160241	0.000136381	8.32872e-05	0.000156395	6.28977e-05	7.13314e-05	0.000108356	0.000277249	8.50352e-05	0.000100799	6.86472e-05	6.27821e-05	0.000107107	8.36412e-05	7.82103e-05	0.000312991	6.5815e-05	0.000105877	0.000129402	4.88584e-05	0.000229981	0.000300505	0.000278089	0.000217544	0.000238801	6.38428e-05
Bacteria;Bacillati;Actinomycetota;Actinomycetes;Micrococcales;Dermabacteraceae;Dermabacter	0.000112769	4.17967e-05	3.221e-05	4.22467e-05	8.60707e-05	2.95035e-05	8.04436e-05	0.0001144	3.73993e-05	1.94816e-05	5.01608e-05	4.37176e-05	1.83058e-05	3.72496e-05	0.000180397	5.79618e-05	0	6.49037e-05	2.9682e-05	3.27596e-05	4.27904e-05	0.000160005	2.76229e-05	2.49687e-05	2.16781e-05	2.61004e-05	1.4474e-05	2.29018e-05	1.98629e-05	8.18422e-05	0	4.63572e-05	0.000104017	0	4.55553e-05	8.27077e-05	0.000129402	6.31118e-05	0.000160032	9.57643e-06
Bacteria;Bacillati;Actinomycetota;Actinomycetes;Micrococcales;Dermacoccaceae;Flexivirga	0.000135722	3.06509e-05	1.87026e-05	0	0.000113121	0	5.02773e-05	6.939e-05	5.90515e-05	1.15119e-05	0	2.45245e-05	0	1.43268e-05	0.000115898	5.71094e-05	0	3.83167e-05	2.82686e-05	1.42663e-05	1.31132e-05	0.000129659	5.41626e-06	0	0	8.46501e-06	0	1.89188e-05	0	0.00010175	0	1.03016e-05	1.98128e-05	0	8.00891e-05	0.000118548	0.00011136	5.25932e-05	6.87986e-05	1.19705e-05
Bacteria;Bacillati;Actinomycetota;Actinomycetes;Micrococcales;Intrasporangiaceae;Humibacillus	0.000304376	3.62238e-05	4.67565e-05	5.17863e-05	0.000178289	3.68793e-05	0.000213399	0.000202544	0.000188965	4.60475e-05	0	5.54467e-05	3.39964e-05	5.58743e-05	0.000235826	9.97283e-05	2.29465e-05	0.000128244	4.87634e-05	4.54407e-05	5.45233e-05	0.000213109	3.52057e-05	2.03448e-05	3.07106e-05	2.89221e-05	4.34219e-05	4.28163e-05	2.79323e-05	0.000217324	0	5.09356e-05	0.000114543	0	0.000170465	0.000230662	0.000206545	0.000114749	0.000162026	1.51627e-05
Bacteria;Bacillati;Actinomycetota;Actinomycetes;Micrococcales;Intrasporangiaceae;Intrasporangium	0.000720523	0.000144895	0.000173519	0.000276648	0.000495521	0.000413049	0.000493834	0.000592628	0.000451744	0.00021784	0.000198003	0.000264438	0.000142523	0.000199142	0.000830431	0.000299185	6.71396e-05	0.00039255	0.000241697	0.000159571	0.000185655	0.00069933	0.00012999	0.000107273	0.000101164	0.000119921	0.000153424	0.00017724	0.000126626	0.000653079	0.00013163	0.000214044	0.000477365	9.0737e-05	0.000390894	0.000673608	0.000716065	0.000339465	0.000568336	9.25721e-05
Bacteria;Bacillati;Actinomycetota;Actinomycetes;Micrococcales;Intrasporangiaceae;Janibacter	7.18527e-05	2.78644e-05	3.63662e-05	3.67955e-05	6.27086e-05	3.31914e-05	5.13945e-05	0.00010221	3.54309e-05	3.09935e-05	3.43205e-05	2.55908e-05	1.56906e-05	0	8.86868e-05	4.77332e-05	1.18982e-05	4.92643e-05	2.26149e-05	2.16636e-05	4.14101e-05	0.000120003	2.87062e-05	2.12696e-05	2.52911e-05	1.34029e-05	3.28077e-05	2.88761e-05	1.80008e-05	9.40079e-05	0	5.20803e-05	6.31534e-05	0	5.58419e-05	9.09784e-05	0.000123803	8.36709e-05	0.000119151	1.35666e-05
Bacteria;Bacillati;Actinomycetota;Actinomycetes;Micrococcales;Intrasporangiaceae;Nostocoides	6.78609e-05	0	0	0	4.05762e-05	0	4.916e-05	6.84523e-05	5.41305e-05	0	0	0	0	0	8.96946e-05	1.44904e-05	0	1.09476e-05	1.4841e-05	0	0	6.68984e-05	9.74926e-06	1.47962e-05	0	0	1.92986e-05	0	8.06932e-06	5.97227e-05	0	1.14462e-05	8.54428e-05	0	6.02505e-05	4.31918e-05	5.16363e-05	7.84116e-05	0.000116658	0
Bacteria;Bacillati;Actinomycetota;Actinomycetes;Micrococcales;Intrasporangiaceae;Ornithinicoccus	0.000164662	0.000174617	0.000183909	0.000155359	6.39382e-05	6.63828e-05	5.69809e-05	7.78293e-05	7.38143e-05	0.000152311	0.000108242	0.000127954	7.06079e-05	0.000130373	0.000121944	8.01236e-05	7.56383e-05	0.000120424	0.000203534	0.000195501	8.6271e-05	7.79332e-05	6.93281e-05	8.23041e-05	6.86472e-05	4.37359e-05	4.43868e-05	9.95728e-05	5.7106e-05	7.68653e-05	9.97841e-05	8.81358e-05	7.92513e-05	0	5.8781e-05	8.45456e-05	8.83416e-05	7.31523e-05	0.000103696	0.000103745
Bacteria;Bacillati;Actinomycetota;Actinomycetes;Micrococcales;Intrasporangiaceae;Phycicoccus	5.18936e-05	0	0	2.86187e-05	3.44283e-05	0	2.68145e-05	5.71999e-05	0	0	0	0	0	0	3.42654e-05	0	1.35979e-05	0	0	0	1.2423e-05	9.58648e-05	0	0	0	0	0	0	0	4.7557e-05	0	1.37355e-05	1.17639e-05	0	0	3.584e-05	5.66133e-05	4.0162e-05	0.000120647	0
Bacteria;Bacillati;Actinomycetota;Actinomycetes;Micrococcales;Intrasporangiaceae;Terrabacter	5.28916e-05	5.85153e-05	3.84442e-05	0	5.77903e-05	0	5.47463e-05	0.00010596	8.7593e-05	0	0.000110882	2.87897e-05	0	0	0.00012396	5.11427e-05	2.71958e-05	3.36248e-05	6.21909e-05	2.74758e-05	0.000104906	0.000264835	5.25377e-05	4.16144e-05	5.78082e-05	4.79684e-05	4.34219e-05	8.46369e-05	4.96574e-05	0.00020737	4.67074e-05	7.26834e-05	0.000158503	2.65231e-05	0.000180752	0.000221473	0.000326615	0.000184554	0.000392351	7.26212e-05
Bacteria;Bacillati;Actinomycetota;Actinomycetes;Micrococcales;Microbacteriaceae;Agrococcus	0.000113767	0	2.80539e-05	2.86187e-05	3.56579e-05	0	4.80427e-05	7.78293e-05	6.79092e-05	0	0	0	0	0	3.42654e-05	2.30142e-05	0	1.40755e-05	4.31096e-05	2.95893e-05	0	5.17256e-05	1.2999e-05	2.12696e-05	0	1.19921e-05	0	0	1.80008e-05	6.63585e-05	0	2.17478e-05	2.53852e-05	0	3.89424e-05	6.15713e-05	2.86177e-05	5.11588e-05	7.12913e-05	0
Bacteria;Bacillati;Actinomycetota;Actinomycetes;Micrococcales;Microbacteriaceae;Agromyces	0.0020019	0.000777418	0.000779275	0.000869464	0.00106851	0.000643545	0.0011061	0.00122933	0.000982223	0.0005446	0.000776172	0.000769857	0.000430185	0.000607454	0.00123355	0.000757765	0.000385841	0.000779627	0.000703182	0.000789401	0.000715705	0.00172557	0.000514544	0.000532665	0.000435368	0.000413374	0.000402376	0.0005128	0.000412777	0.00166394	0.000473444	0.000702225	0.00117948	0.000266627	0.00123954	0.00175892	0.00167289	0.001027	0.00149811	0.000367894
Bacteria;Bacillati;Actinomycetota;Actinomycetes;Micrococcales;Microbacteriaceae;Canibacter	0.000125742	4.27255e-05	1.97416e-05	1.90792e-05	9.71369e-05	0	9.49681e-05	0.000117213	9.25139e-05	1.5054e-05	0	4.26513e-05	0	0.000100287	3.12419e-05	3.32428e-05	6.79895e-05	2.58051e-05	1.9788e-05	2.37771e-05	3.79593e-05	6.20707e-05	2.5998e-05	1.01724e-05	0	2.11625e-05	1.06142e-05	5.8748e-05	9.93147e-06	3.59442e-05	0	2.34647e-05	1.2383e-05	5.72341e-05	7.64153e-05	6.80041e-05	5.91018e-05	5.40275e-05	7.92679e-05	6.6237e-05
Bacteria;Bacillati;Actinomycetota;Actinomycetes;Micrococcales;Microbacteriaceae;Gulosibacter	0.000266454	0.000389173	0.00041873	0.000490607	0.000157386	0.000282127	0.000234627	0.000243803	0.000246048	0.000428596	0.000356406	0.000541672	0.000169982	0.000379659	0.00021567	0.000195195	0.000243063	0.000296368	0.000522969	0.000537363	0.000314027	0.000240007	0.000340682	0.000371755	0.000366721	0.000205982	0.00020939	0.000301706	0.00025946	0.000254374	0.000384275	0.000342814	0.000356012	0.000143783	0.000254228	0.000236176	0.000225209	0.000166386	0.000197921	0.000250583
Bacteria;Bacillati;Actinomycetota;Actinomycetes;Micrococcales;Microbacteriaceae;Leucobacter	0.000142707	0.000253566	0.000122606	0.000280736	9.95961e-05	9.40423e-05	7.03882e-05	0.000118151	8.07037e-05	5.75594e-05	6.07209e-05	0.000122623	5.88399e-05	5.87397e-05	0.000108843	6.47808e-05	2.80457e-05	0.00011104	0.000128622	7.60868e-05	6.76365e-05	0.000200695	4.49549e-05	4.90125e-05	8.85188e-05	3.80925e-05	3.85973e-05	5.37693e-05	0.000114833	9.89848e-05	5.09536e-05	4.29233e-05	8.48236e-05	3.21069e-05	8.89063e-05	0.000103844	0.00015242	7.9846e-05	0.000135603	3.83057e-05
Bacteria;Bacillati;Actinomycetota;Actinomycetes;Micrococcales;Microbacteriaceae;Microbacterium	0.00416646	0.00203318	0.00217158	0.00222817	0.00305551	0.00253177	0.00253286	0.00307098	0.00263369	0.00191894	0.00208827	0.00175084	0.00117026	0.00171348	0.00322296	0.00193149	0.0016122	0.00205581	0.00161131	0.00179649	0.00201322	0.00344217	0.00165683	0.0019605	0.00160779	0.00121896	0.00143196	0.00128748	0.00143075	0.00346834	0.00176002	0.00162765	0.00233977	0.00141969	0.00320209	0.0034535	0.00315292	0.00202771	0.00319415	0.00111565
Bacteria;Bacillati;Actinomycetota;Actinomycetes;Micrococcales;Microbacteriaceae;Microcella	7.48466e-05	3.43661e-05	2.28587e-05	0	5.2872e-05	0	5.02773e-05	6.37638e-05	7.77511e-05	0	0	2.77234e-05	0	4.15476e-05	3.32575e-05	0	1.52976e-05	2.8151e-05	3.03888e-05	0.000114659	0	5.9312e-05	1.57071e-05	0	0	0	0	0	0	9.51139e-05	0	1.71693e-05	1.73362e-05	0	4.629e-05	7.53559e-05	5.5369e-05	5.35494e-05	6.28161e-05	0
Bacteria;Bacillati;Actinomycetota;Actinomycetes;Micrococcales;Microbacteriaceae;Plantibacter	0	6.22306e-05	5.81859e-05	8.7219e-05	0	0	0	0	0	6.11015e-05	0	7.78387e-05	0	0	0	0	0	0	8.33924e-05	0.000260492	3.72691e-05	0	5.68707e-05	3.69906e-05	0	0	0	3.88334e-05	1.80008e-05	0	0	2.00309e-05	2.22894e-05	0	0	0	0	0	0	0
Bacteria;Bacillati;Actinomycetota;Actinomycetes;Micrococcales;Microbacteriaceae;Pseudoclavibacter	0.000301382	0	0	0	0.000154927	0	3.01664e-05	7.22031e-05	3.14941e-05	0	0	0	0	0	0.000144116	5.79618e-05	0	5.00463e-05	2.19082e-05	0	0	0.000319319	0	0	0	0	0	0	0	0.000150413	0	1.43078e-05	2.97192e-05	0	5.14334e-05	0.000124061	0.000321638	8.84521e-05	0.000124635	0
Bacteria;Bacillati;Actinomycetota;Actinomycetes;Micrococcales;Microbacteriaceae;Rhodoglobus	4.79018e-05	0.000271214	0.000221314	0.000298453	2.82804e-05	9.58863e-05	3.57527e-05	3.65704e-05	3.14941e-05	0.000182419	8.44813e-05	0.000258041	7.84532e-05	0.0001447	3.72888e-05	4.17666e-05	6.71396e-05	0.00010713	0.00023887	0.000449652	9.24825e-05	3.10354e-05	0.000150572	0.000104498	0.000124649	8.81771e-05	7.81595e-05	7.66711e-05	9.12454e-05	3.04143e-05	8.91688e-05	9.50036e-05	8.60619e-05	1.95434e-05	2.86557e-05	2.94072e-05	2.86177e-05	1.86467e-05	3.6892e-05	6.38428e-05
Bacteria;Bacillati;Actinomycetota;Actinomycetes;Micrococcales;Micrococcaceae;Arthrobacter	0.00208373	0.000789493	0.000910193	0.00087219	0.00131073	0.000809502	0.00123235	0.00172537	0.00123221	0.000688941	0.000733931	0.000792249	0.000445876	0.000714905	0.00161551	0.000891588	0.000494624	0.000997797	0.000782334	0.00066893	0.000719846	0.00171522	0.000501004	0.00053174	0.00056363	0.000388685	0.000367639	0.000600424	0.000451882	0.00176348	0.000479813	0.000781776	0.00105813	0.000330841	0.00135343	0.00160085	0.00175688	0.00114892	0.00171099	0.000397422
Bacteria;Bacillati;Actinomycetota;Actinomycetes;Micrococcales;Micrococcaceae;Kocuria	0.000135722	4.82984e-05	6.2342e-05	5.17863e-05	5.41016e-05	4.24112e-05	5.69809e-05	9.09572e-05	6.29882e-05	3.27646e-05	4.48807e-05	5.43805e-05	3.00737e-05	3.00862e-05	5.84527e-05	3.75047e-05	2.20966e-05	5.16102e-05	3.74559e-05	4.4384e-05	7.10873e-05	0.000186212	5.52458e-05	3.32915e-05	8.12927e-05	4.16196e-05	4.82466e-05	4.58035e-05	4.59331e-05	0.000259351	7.85534e-05	7.89789e-05	6.43917e-05	2.09393e-05	0.000270393	0.000125899	0.000129402	0.000293565	0.000145075	3.19214e-05
Bacteria;Bacillati;Actinomycetota;Actinomycetes;Micrococcales;Micrococcaceae;Nesterenkonia	0.000108777	3.06509e-05	2.28587e-05	2.99815e-05	7.25453e-05	0	6.70363e-05	0.00013878	4.23202e-05	0	0	2.98559e-05	0	2.14901e-05	0.000103804	2.21619e-05	0	1.64214e-05	1.4841e-05	1.47947e-05	1.38034e-05	0.000120693	9.74926e-06	0	0	9.17042e-06	0	1.99146e-05	1.24143e-05	9.95378e-05	0	1.03016e-05	3.03384e-05	0	3.37991e-05	8.27077e-05	0.000174195	0.000120486	0.000231323	1.67587e-05
Bacteria;Bacillati;Actinomycetota;Actinomycetes;Micrococcales;Micrococcaceae;Pseudarthrobacter	7.98363e-05	5.10848e-05	4.88346e-05	6.81399e-05	8.36115e-05	5.16311e-05	7.15054e-05	0.000131278	6.2004e-05	4.16198e-05	0	5.33142e-05	1.96133e-05	3.43842e-05	9.2718e-05	1.61952e-05	2.80457e-05	3.20609e-05	4.59365e-05	3.27596e-05	5.10725e-05	9.79338e-05	3.68305e-05	2.49687e-05	0	2.32788e-05	2.21934e-05	2.48932e-05	3.35187e-05	7.96303e-05	3.1846e-05	4.06341e-05	5.26278e-05	0	7.86196e-05	8.73025e-05	0.000164241	9.75364e-05	0.000126131	2.55371e-05
Bacteria;Bacillati;Actinomycetota;Actinomycetes;Micrococcales;Micrococcaceae;Rothia	0.000202585	1.67187e-05	1.55855e-05	2.18048e-05	0.000104514	2.76595e-05	9.94372e-05	0.000169724	0.000100387	2.39093e-05	3.16805e-05	1.70605e-05	4.57644e-05	2.00575e-05	0.000118921	4.85856e-05	1.35979e-05	3.98806e-05	1.62545e-05	1.00392e-05	3.10576e-05	0.000103451	9.74926e-06	1.66458e-05	0	1.76354e-05	0	2.48932e-05	1.55179e-05	0.000153178	0	4.92187e-05	4.9532e-05	0	0.000142544	0.000158064	0.000137489	0.000132439	0.000173991	1.27686e-05
Bacteria;Bacillati;Actinomycetota;Actinomycetes;Micrococcales;Micrococcaceae;Sinomonas	0.000242503	0.000241492	0.000315866	0.000147182	0.000168453	0.000145673	0.000163122	0.000248491	0.000245064	0.000118661	0.000132002	0.000218588	8.10683e-05	0.00018195	0.000297302	0.000192638	6.459e-05	0.000187673	0.000277739	0.000132095	0.000198768	0.000220696	0.000107783	7.4906e-05	0.000117423	0.000105107	0.000114827	0.000132432	0.000102418	0.000252162	9.7661e-05	0.000155096	0.000199366	8.65491e-05	0.000240267	0.000220554	0.000222098	0.00013722	0.000203405	0.000103745
Bacteria;Bacillati;Actinomycetota;Actinomycetes;Micrococcales;Micrococcaceae;Zhihengliuella	5.18936e-05	0.00019598	0.000314827	0.000110387	7.74636e-05	8.11346e-05	6.25672e-05	6.56392e-05	3.73993e-05	0.000123974	0.000155762	0.000306023	0	0.000206305	0.00016528	0.000257418	3.99438e-05	0.000130589	0.000161131	0.000143191	0.000132512	5.10359e-05	4.7663e-05	0.000123918	0.000151746	5.50225e-05	2.7983e-05	0.000194167	5.95888e-05	3.26263e-05	0.000129507	0.000233503	0.000185126	0	3.74729e-05	4.87056e-05	5.10142e-05	3.05997e-05	8.27577e-05	0.000122897
Bacteria;Bacillati;Actinomycetota;Actinomycetes;Micrococcales;Ornithinimicrobiaceae;Ornithinimicrobium	0.000190609	0.000145824	0.000177675	0.000250755	9.95961e-05	0.000127234	0.000105024	0.000177226	0.000113182	0.00016825	0.000108242	0.000188732	7.58381e-05	8.73932e-05	0.000149155	0.000106547	5.60914e-05	0.000113386	0.000151237	0.000124169	0.000151147	0.000183453	0.000119158	0.000124843	0.000234846	8.46501e-05	5.98258e-05	9.1607e-05	0.000135316	0.000140459	0.000167722	0.000143078	0.000164694	6.84017e-05	0.000137401	0.000139684	0.000142466	9.84926e-05	0.000111175	8.21977e-05
Bacteria;Bacillati;Actinomycetota;Actinomycetes;Micrococcales;Promicromonosporaceae;Promicromonospora	4.59059e-05	1.76475e-05	1.35074e-05	0	2.58212e-05	2.95035e-05	4.35736e-05	6.0013e-05	3.73993e-05	0	3.43205e-05	2.34582e-05	0	1.86248e-05	5.34136e-05	3.1538e-05	1.01984e-05	2.8933e-05	1.83746e-05	2.06068e-05	3.10576e-05	8.41403e-05	1.46239e-05	1.94201e-05	0	1.55192e-05	0	0	2.17251e-05	7.46534e-05	0	3.60556e-05	8.17279e-05	0	7.05372e-05	0.000109358	8.89637e-05	4.68557e-05	8.87402e-05	1.59607e-05
Bacteria;Bacillati;Actinomycetota;Actinomycetes;Micromonosporales;Micromonosporaceae;Actinocatenispora	8.48261e-05	0	4.36394e-05	8.58562e-05	0.000104514	0	2.56973e-05	5.90753e-05	4.23202e-05	1.15119e-05	0	3.41211e-05	0	1.71921e-05	0.000287224	0	2.03969e-05	5.6302e-05	1.27209e-05	1.74366e-05	4.14101e-05	0.000182074	9.74926e-06	3.97649e-05	0	0	0	1.59317e-05	1.05522e-05	0.000100644	2.97229e-05	2.34647e-05	4.27214e-05	0	3.67381e-05	9.64923e-05	0.000246983	5.2115e-05	5.73322e-05	0
Bacteria;Bacillati;Actinomycetota;Actinomycetes;Micromonosporales;Micromonosporaceae;Actinoplanes	0.00117958	0.000430041	0.000501853	0.000429281	0.000668892	0.000359574	0.000449143	0.000564497	0.000519653	0.000299309	0.000293045	0.000506485	0.000261511	0.000386822	0.00102897	0.000602632	0.000155526	0.000533305	0.00038728	0.000330766	0.000442398	0.0010152	0.000237774	0.000257085	0.000292654	0.00017706	0.000194916	0.000352488	0.000202354	0.000917407	0.000278122	0.000432667	0.000697164	0.000127032	0.00057091	0.000827996	0.00106508	0.000443695	0.000589773	0.000269736
Bacteria;Bacillati;Actinomycetota;Actinomycetes;Micromonosporales;Micromonosporaceae;Catellatospora	0.000343296	5.38713e-05	5.50688e-05	8.99446e-05	0.000190585	7.92906e-05	0.000139659	0.000260681	0.000124008	5.22462e-05	0.000113522	4.79828e-05	4.05342e-05	5.15763e-05	0.000325521	0.000102285	4.75927e-05	0.000134499	5.51238e-05	5.86503e-05	5.03823e-05	0.000344148	4.333e-05	4.99373e-05	5.05821e-05	4.30304e-05	5.30712e-05	4.67992e-05	4.65538e-05	0.000284789	4.67074e-05	7.26834e-05	0.000173981	3.62948e-05	0.000190303	0.000366671	0.000360832	0.000209894	0.000360943	5.34684e-05
Bacteria;Bacillati;Actinomycetota;Actinomycetes;Micromonosporales;Micromonosporaceae;Catenuloplanes	8.58241e-05	1.67187e-05	0	0	0	0	0	0	1.37787e-05	2.56803e-05	0	0	0	0	0	0	0	1.25116e-05	2.33216e-05	0	0	0.000176557	0	0	0	0	0	0	9.93147e-06	8.07362e-05	0	9.72928e-06	1.30022e-05	0	1.10214e-05	2.84882e-05	0.000138734	2.62966e-05	3.09095e-05	0
Bacteria;Bacillati;Actinomycetota;Actinomycetes;Micromonosporales;Micromonosporaceae;Dactylosporangium	0.000288409	0.000176475	0.00021508	0.000193517	0.000188126	0.000202836	0.000180998	0.000187541	0.000189949	0.00022581	0.000134642	0.000231383	9.54514e-05	0.000146133	0.000232803	0.000114219	0.000102834	0.000217388	0.0001894	0.000164855	0.000173922	0.000259318	0.000144614	0.000121144	0.000110197	8.9588e-05	6.07907e-05	9.26027e-05	0.000144006	0.000259351	0.000101907	0.000112745	0.000155407	0.000127032	0.000196182	0.000215959	0.000245117	0.000135786	0.000196425	7.58134e-05
Bacteria;Bacillati;Actinomycetota;Actinomycetes;Micromonosporales;Micromonosporaceae;Micromonospora	0.00109476	0.000296292	0.000297164	0.00041429	0.000651678	0.0004278	0.000669246	0.000863624	0.000546226	0.000263002	0.000366966	0.00034441	0.000158214	0.00024642	0.000967492	0.000404028	0.000201419	0.00050359	0.000374559	0.000289024	0.000362338	0.00106831	0.000226941	0.000247837	0.000146327	0.000188346	0.000181407	0.000200141	0.000240838	0.000859343	0.000199568	0.00033938	0.000704593	0.000188454	0.000550337	0.000925407	0.00117333	0.000722439	0.0012633	0.000150829
Bacteria;Bacillati;Actinomycetota;Actinomycetes;Micromonosporales;Micromonosporaceae;Phytomonospora	6.88588e-05	1.20746e-05	2.90929e-05	2.31675e-05	5.16424e-05	0	9.38509e-05	9.65834e-05	4.42886e-05	0	3.16805e-05	1.81268e-05	0	0	0.00012396	0	2.63459e-05	2.11133e-05	1.62545e-05	1.21528e-05	1.17329e-05	0.000140694	2.32899e-05	1.66458e-05	2.34846e-05	1.19921e-05	9.64931e-06	9.95728e-06	1.05522e-05	0.00018691	0	2.06032e-05	3.46724e-05	7.11937e-05	0.000133727	0.000198498	0.000221476	0.000205591	0.000384375	1.11725e-05
Bacteria;Bacillati;Actinomycetota;Actinomycetes;Micromonosporales;Micromonosporaceae;Plantactinospora	0.000447083	3.9939e-05	4.57175e-05	0	0.000131565	9.03544e-05	0.000246917	0.000222236	0.000212585	0	7.39211e-05	8.53027e-05	6.27626e-05	3.29515e-05	0.000116905	4.17666e-05	2.29465e-05	0.000138409	3.67492e-05	3.69866e-05	2.55362e-05	0.000406218	2.5998e-05	3.69906e-05	0	2.5395e-05	3.85973e-05	3.68419e-05	2.4208e-05	0.000424142	0	5.95203e-05	0.00015293	0	0.000245411	0.000419971	0.000273734	0.00015252	0.000147069	0
Bacteria;Bacillati;Actinomycetota;Actinomycetes;Micromonosporales;Micromonosporaceae;Pseudosporangium	0.000366249	2.41492e-05	5.50688e-05	6.26887e-05	0.000220095	4.60992e-05	0.000117314	0.00027756	0.000101372	7.61555e-05	8.18413e-05	2.98559e-05	0	2.86535e-05	0.000320482	0.000262533	4.92924e-05	0.0001822	4.59365e-05	3.43447e-05	0.000109737	0.000293801	3.14143e-05	2.68182e-05	0	1.90463e-05	4.72816e-05	2.68847e-05	3.2898e-05	0.000159261	0	3.77725e-05	0.000137451	4.18786e-05	0.00027774	0.000269259	0.000366431	0.000194595	0.000182466	0
Bacteria;Bacillati;Actinomycetota;Actinomycetes;Motilibacterales;Motilibacteraceae;Motilibacter	0.000134724	0	0	2.72559e-05	7.86932e-05	2.58155e-05	2.79318e-05	3.28196e-05	1.27945e-05	0	0	0	0	0	0.000162257	4.77332e-05	0	2.11133e-05	1.20142e-05	8.98247e-06	3.03674e-05	0.000161384	9.74926e-06	0	0	9.17042e-06	1.64038e-05	0	0	6.19346e-05	0	1.48801e-05	5.01512e-05	0	1.83691e-05	6.43282e-05	0.000203434	3.53808e-05	7.82709e-05	0
Bacteria;Bacillati;Actinomycetota;Actinomycetes;Mycobacteriales;Corynebacteriaceae;Corynebacterium	0.00235318	0.00118888	0.00113774	0.00123197	0.00113736	0.000715459	0.00107482	0.00120026	0.00136015	0.000994449	0.000887054	0.00123582	0.00138731	0.000871066	0.00127185	0.00111662	0.000540517	0.00106739	0.00131661	0.00100234	0.00103456	0.00171591	0.000842769	0.000742586	0.000881575	0.000627116	0.000578959	0.000823467	0.000765965	0.00175518	0.000917164	0.00103645	0.00121787	0.000449497	0.0014585	0.00166978	0.00145204	0.000960542	0.00121494	0.000669552
Bacteria;Bacillati;Actinomycetota;Actinomycetes;Mycobacteriales;Dietziaceae;Dietzia	0.000440098	0.000339017	0.000381325	0.000429281	0.000242228	0.000322694	0.000269263	0.000280373	0.000290336	0.000291339	0.000264004	0.00032415	0.000160829	0.000247853	0.000286216	0.000184114	0.000220116	0.000256487	0.000332863	0.000284797	0.000222924	0.000324837	0.000216109	0.000221944	0.000285428	0.000146727	0.000157284	0.000217069	0.000209802	0.000311885	0.000246276	0.000244949	0.000279856	0.000194038	0.00034093	0.000356562	0.000297997	0.00020081	0.00025276	0.00021946
Bacteria;Bacillati;Actinomycetota;Actinomycetes;Mycobacteriales;Gordoniaceae;Gordonia	0.000459059	0.000263783	0.000314827	0.000339336	0.000221325	0.000206524	0.000297194	0.000280373	0.000234237	0.000263888	0.000240244	0.000231383	0.000125525	0.000180517	0.000286216	0.000155985	0.000153826	0.000231464	0.000221202	0.000201841	0.000255362	0.000323457	0.000215025	0.000250611	0.000231233	0.000131913	0.000136055	0.000206116	0.000163869	0.000392068	0.000348183	0.000216906	0.000294097	0.00018287	0.000290966	0.000306018	0.000406869	0.000402099	0.000453173	0.000203499
Bacteria;Bacillati;Actinomycetota;Actinomycetes;Mycobacteriales;Mycobacteriaceae;Mycobacterium	0.000549873	0.000189478	0.000607835	0.000273922	0.000447568	0.0012834	0.000862534	0.000668582	0.00085723	0.000764211	0.00162099	0.000784785	0.000699541	0.000762183	0.000755853	0.000450056	0.000104534	0.000699866	0.000633217	0.000967993	0.000272616	0.00063588	0.00100742	0.000620517	0.000317945	0.000557985	0.00318138	0.000355475	0.000671616	0.00068847	0.000123138	0.000644994	0.00051018	0.000143783	0.000543724	0.000566088	0.000559289	0.000331337	0.000956201	0.000269736
Bacteria;Bacillati;Actinomycetota;Actinomycetes;Mycobacteriales;Mycobacteriaceae;Mycolicibacter	0.000109775	2.41492e-05	0	0	5.65607e-05	0	6.81536e-05	7.8767e-05	5.80673e-05	0	0	1.70605e-05	0	0	5.44214e-05	0	0	2.26772e-05	1.55477e-05	1.26811e-05	5.17626e-05	0.000389666	0.000108325	1.94201e-05	7.04537e-05	7.54796e-05	8.4914e-05	3.68419e-05	2.97944e-05	0.000352806	0	0.000108167	6.68683e-05	0	0.000223368	0.000352886	0.000659451	0.00046282	0.000151058	0.000110129
Bacteria;Bacillati;Actinomycetota;Actinomycetes;Mycobacteriales;Mycobacteriaceae;Mycolicibacterium	0.000694576	0.000274929	0.000270149	0.000250755	0.000539786	0.000306099	0.000500538	0.000457599	0.000468475	0.000191274	0.000567609	0.000262306	0.000126833	0.000259314	0.000684299	0.000299185	9.51853e-05	0.000327647	0.000293287	0.000238828	0.000183585	0.000640018	0.000220983	0.000231191	0.000182457	0.000146021	0.000513344	0.000235988	0.000134696	0.000554647	0.000216553	0.000304469	0.000325673	3.21069e-05	0.000407793	0.000613875	0.000592884	0.000286872	0.000643616	0.000201105
Bacteria;Bacillati;Actinomycetota;Actinomycetes;Mycobacteriales;Nocardiaceae;Nocardia	0.002926	0.000894449	0.000916427	0.00105208	0.00162428	0.000778154	0.00169155	0.00203669	0.0017991	0.00072879	0.000739211	0.00117611	0.000436723	0.000729232	0.00180901	0.000761174	0.000329749	0.000992323	0.000862899	0.000771964	0.000726747	0.00256007	0.00057629	0.000421693	0.00055821	0.000500846	0.000446763	0.000552629	0.00043264	0.00234135	0.000467074	0.000750299	0.00123768	0.000315486	0.00154741	0.00234155	0.00204305	0.00111163	0.00171348	0.000362308
Bacteria;Bacillati;Actinomycetota;Actinomycetes;Mycobacteriales;Nocardiaceae;Rhodococcus	0.000540891	0.000175546	0.000223392	0.000306629	0.000259442	0.000182553	0.000267028	0.000337573	0.000244079	0.000187732	0.000155762	0.000181268	0.000105912	0.000138969	0.000349708	0.000217357	0.000108783	0.000200185	0.00019152	0.000151645	0.000274687	0.000415874	0.000127824	0.000112821	0.000151746	0.000102285	0.000107107	0.000188193	0.000132833	0.000317415	0.000188953	0.000180278	0.000241469	9.77168e-05	0.000288027	0.000351967	0.000419934	0.000267747	0.000487074	0.000106937
Bacteria;Bacillati;Actinomycetota;Actinomycetes;Mycobacteriales;Segniliparaceae;Segniliparus	0.000206577	0.000230346	0.000205729	0.000130829	3.19691e-05	0.000129078	0.000174294	0.00015097	0.00109639	0.000219611	6.6001e-05	0.000143948	8.89136e-05	0.000107451	0.000276138	5.28475e-05	7.22389e-05	0.000111822	9.96469e-05	0.000125226	0.000108356	8.20713e-05	9.15347e-05	8.23041e-05	5.78082e-05	8.04176e-05	6.36855e-05	8.26455e-05	8.19347e-05	0.000523679	6.5815e-05	0.00010645	8.42045e-05	7.81734e-05	0.000536377	0.000154388	8.46088e-05	0.000249578	0.000127128	8.61878e-05
Bacteria;Bacillati;Actinomycetota;Actinomycetes;Mycobacteriales;Tsukamurellaceae;Tsukamurella	6.4867e-05	2.32204e-05	5.29907e-05	8.31306e-05	3.07395e-05	8.85104e-05	7.70918e-05	5.25114e-05	3.14941e-05	3.98488e-05	7.65612e-05	0	0	0	7.05463e-05	3.1538e-05	2.46462e-05	4.06626e-05	2.54418e-05	3.22312e-05	3.86494e-05	8.06919e-05	3.19559e-05	2.77429e-05	0	1.62246e-05	0	0	1.61386e-05	7.52063e-05	0	2.74709e-05	0.000106494	0	3.96772e-05	5.60574e-05	7.09221e-05	3.39465e-05	7.02942e-05	0
Bacteria;Bacillati;Actinomycetota;Actinomycetes;Nakamurellales;Nakamurellaceae;Nakamurella	4.49079e-05	0	1.55855e-05	0	6.63974e-05	0	0.000160887	8.43933e-05	2.46048e-05	0	0	0	0	0	3.72888e-05	3.75047e-05	0	1.79854e-05	0	0	0	4.96566e-05	0	0	0	0	0	0	0	3.48382e-05	0	7.44004e-06	1.48596e-05	0	2.05733e-05	3.4921e-05	3.17283e-05	5.54619e-05	0.000171498	0
Bacteria;Bacillati;Actinomycetota;Actinomycetes;Propionibacteriales;Kribbellaceae;Kribbella	0.000452073	0.000124461	0.000202612	0.000391123	0.000275426	0.000368793	0.000335182	0.000448222	0.000210617	0.000180648	0.000440887	0.000167406	0.000155599	0.000136104	0.000469637	0.000235257	0.000169974	0.000370655	0.000175265	0.000157986	0.000250531	0.000468979	0.00017982	0.000203448	9.57448e-05	0.00017706	0.000169828	0.000131436	0.000145248	0.000330134	0.00020806	0.00022549	0.000334341	9.49249e-05	0.000219694	0.000333588	0.000510764	0.00036098	0.00074133	0.000110927
Bacteria;Bacillati;Actinomycetota;Actinomycetes;Propionibacteriales;Nocardioidaceae;Aeromicrobium	0.000154683	6.78035e-05	7.89665e-05	9.53958e-05	0.000168453	7.92906e-05	7.374e-05	0.000109711	7.97195e-05	3.45356e-05	4.22407e-05	6.3977e-05	0	8.45278e-05	0.000251951	0.000181557	1.01984e-05	0.000247885	7.63253e-05	3.27596e-05	7.59185e-05	0.000133797	4.11635e-05	2.86677e-05	2.34846e-05	2.89221e-05	1.73688e-05	7.76668e-05	3.35187e-05	8.57131e-05	0	6.35265e-05	0.00017522	0	7.1272e-05	0.000125899	0.0001406	7.88897e-05	0.000149064	5.82566e-05
Bacteria;Bacillati;Actinomycetota;Actinomycetes;Propionibacteriales;Nocardioidaceae;Marmoricola	6.68629e-05	2.97221e-05	1.55855e-05	2.31675e-05	7.37749e-05	4.42552e-05	6.145e-05	8.72064e-05	3.54309e-05	4.5162e-05	6.3361e-05	1.27954e-05	1.83058e-05	0	0.000101788	4.51761e-05	1.9547e-05	2.8151e-05	2.19082e-05	1.63798e-05	1.31132e-05	8.06919e-05	2.00401e-05	2.49687e-05	0	1.34029e-05	2.21934e-05	1.49359e-05	2.79323e-05	7.68653e-05	0	2.34647e-05	4.64363e-05	0	4.26162e-05	8.82215e-05	9.82956e-05	5.78525e-05	0.000197422	0
Bacteria;Bacillati;Actinomycetota;Actinomycetes;Propionibacteriales;Nocardioidaceae;Nocardioides	0.00166459	0.00185856	0.00230977	0.00242987	0.00137467	0.00104369	0.00116755	0.00146375	0.0011456	0.00133361	0.00141506	0.0023213	0.00102251	0.00128797	0.00180397	0.00140216	0.000612756	0.00159053	0.00292651	0.00149532	0.00155357	0.00204351	0.00125549	0.0011948	0.00118507	0.000855671	0.000670627	0.00142688	0.00108005	0.00168164	0.00118679	0.00168145	0.00180173	0.000382491	0.00129318	0.00152182	0.00231243	0.00128566	0.00222947	0.00112204
Bacteria;Bacillati;Actinomycetota;Actinomycetes;Propionibacteriales;Nocardioidaceae;Propionicimonas	0.000536899	9.47391e-05	8.72788e-05	5.17863e-05	3.8117e-05	0.00011617	9.38509e-05	8.90818e-05	7.97195e-05	8.85529e-05	8.97614e-05	0.000137551	0.000142523	9.88546e-05	3.6281e-05	4.17666e-05	6.54399e-05	0.000121988	0.000127915	0.000113602	0.000106976	0.000222075	0.000120241	6.47335e-05	5.23887e-05	6.70146e-05	0.000111932	6.9701e-05	5.21402e-05	0.000247186	5.51997e-05	8.41297e-05	5.94385e-05	7.81734e-05	0.000104336	0.000168172	9.33186e-05	0.000100405	0.000141087	2.47391e-05
Bacteria;Bacillati;Actinomycetota;Actinomycetes;Propionibacteriales;Nocardioidaceae;Tenggerimyces	0.000293399	0	0	0	0.000134024	0	0.00015977	0.000241927	5.11779e-05	0	0	0	0	0	0.000168303	5.71094e-05	0	0	0	0	1.44935e-05	0.000303457	0	0	0	0	0	0	0	0.000167002	0	6.86773e-06	6.06768e-05	0	9.40496e-05	0.000170929	0.000218988	0.000143436	0.000366427	0
Bacteria;Bacillati;Actinomycetota;Actinomycetes;Propionibacteriales;Nocardioidaceae;Thermasporomyces	9.48056e-05	2.69356e-05	2.18197e-05	5.04235e-05	4.54945e-05	7.56027e-05	5.69809e-05	8.34555e-05	3.73993e-05	1.5054e-05	6.3361e-05	2.13257e-05	3.39964e-05	1.86248e-05	9.97726e-05	3.49475e-05	0	4.69184e-05	1.55477e-05	3.17028e-05	9.66236e-06	0.000108279	1.67904e-05	3.32915e-05	0	1.26975e-05	1.73688e-05	1.0953e-05	1.48972e-05	8.12892e-05	0	2.28924e-05	9.90641e-05	0	2.13081e-05	5.33005e-05	8.64752e-05	9.41896e-05	0.000147568	0
Bacteria;Bacillati;Actinomycetota;Actinomycetes;Propionibacteriales;Propionibacteriaceae;Acidipropionibacterium	0.00026346	0.000111458	0.000231704	0.000171712	0.000189356	0.000169645	0.000151949	0.000229737	0.000110229	0.000238207	0.000369606	0.000309222	0.000115065	0.000126075	0.000220709	0.000117628	0.000109633	0.000353452	0.000332863	0.000106733	0.000182895	0.000251731	0.000117533	0.000108197	0	0.000114278	0.000152459	0.000135419	0.000126006	0.000202394	0.000110399	0.000256395	0.00015293	6.84017e-05	0.000130788	0.000262827	0.000294265	0.000178817	0.000270209	0.000103745
Bacteria;Bacillati;Actinomycetota;Actinomycetes;Propionibacteriales;Propionibacteriaceae;Cutibacterium	3.19345e-05	0	0	0	3.8117e-05	0	2.12282e-05	3.93835e-05	0	0	0	0	0	0	6.04683e-05	5.02904e-05	4.24934e-05	0.000168906	0.000392227	3.80434e-05	5.79741e-05	6.48294e-05	7.20362e-05	0	0	0	5.01764e-05	0	6.88996e-05	3.59442e-05	0	0.000208321	2.66235e-05	0	1.91038e-05	3.4002e-05	6.47009e-05	2.10373e-05	7.17898e-05	9.73603e-05
Bacteria;Bacillati;Actinomycetota;Actinomycetes;Propionibacteriales;Propionibacteriaceae;Enemella	0	0	0	0	0	0	1.78764e-05	2.5318e-05	0	0	0	0	0	0	0	0	7.39386e-05	0.000218952	0	0	0	1.51728e-05	6.60783e-05	0	0	0	9.55282e-05	0	0.000137178	1.32717e-05	0	8.35573e-05	2.72426e-05	0	0	1.74605e-05	2.92398e-05	1.14749e-05	1.34606e-05	0
Bacteria;Bacillati;Actinomycetota;Actinomycetes;Propionibacteriales;Propionibacteriaceae;Microlunatus	0.000618732	0.00182419	0.00172999	0.00211097	0.000809064	0.00113035	0.000330713	0.000312255	0.000233253	0.0019092	0.00126458	0.00129767	0.000589707	0.000922643	0.000825392	0.000412551	0.000509072	0.00126523	0.00240213	0.00114342	0.00111324	0.000780022	0.000861185	0.000758307	0.00119229	0.00067579	0.000505624	0.00080654	0.000924248	0.000454556	0.0013439	0.00102615	0.000395018	0.00054861	0.000287292	0.000351048	0.000683092	0.000316993	0.000519978	0.00109091
Bacteria;Bacillati;Actinomycetota;Actinomycetes;Propionibacteriales;Propionibacteriaceae;Propionibacterium	2.99386e-05	0.000132821	0.000148582	0.00012674	3.93466e-05	8.48225e-05	2.56973e-05	4.4072e-05	1.67312e-05	9.91792e-05	0	0.000132219	0	0	4.83746e-05	2.13095e-05	0	4.77003e-05	0.0002947	4.80826e-05	5.3143e-05	5.9312e-05	2.70813e-05	0	0.000168005	3.66817e-05	0	3.08676e-05	8.00725e-05	3.64972e-05	0	5.37972e-05	0.000102779	0	1.46952e-05	3.03261e-05	7.46549e-05	2.72528e-05	4.38716e-05	0
Bacteria;Bacillati;Actinomycetota;Actinomycetes;Propionibacteriales;Propionibacteriaceae;Propioniferax	0.000171648	0	0	0	0	0	4.58082e-05	0.00034695	0	0	0	0	0	0	0	0	0	0	0	2.80042e-05	0	0.000144832	2.22066e-05	0	0	0	0	0	3.10359e-05	7.35474e-05	0	4.40679e-05	1.30022e-05	0	1.98386e-05	0.000255475	1.18204e-05	6.31118e-05	7.17898e-05	0
Bacteria;Bacillati;Actinomycetota;Actinomycetes;Propionibacteriales;Propionibacteriaceae;Tessaracoccus	0.00017564	9.0095e-05	4.26004e-05	5.99631e-05	0.000129106	4.24112e-05	8.71472e-05	0.000135029	6.29882e-05	4.60475e-05	0.000126722	5.75793e-05	2.74586e-05	6.59031e-05	0.000199545	0.000100581	1.44478e-05	0.000193929	7.77387e-05	3.11745e-05	5.86643e-05	0.000153797	4.38717e-05	3.1442e-05	0	3.52709e-05	2.02636e-05	9.06113e-05	4.46916e-05	0.000110045	0	0.000136782	0.000148596	0	8.00891e-05	0.000132332	0.000141222	8.7974e-05	0.000140588	4.14978e-05
Bacteria;Bacillati;Actinomycetota;Actinomycetes;Pseudonocardiales;Pseudonocardiaceae;Actinoalloteichus	2.39509e-05	3.62238e-05	3.1171e-05	6.13259e-05	2.58212e-05	5.16311e-05	8.26781e-05	3.28196e-05	3.83834e-05	3.98488e-05	0	4.69165e-05	4.9687e-05	5.15763e-05	6.85307e-05	1.87523e-05	0	5.8648e-05	4.38163e-05	4.22705e-05	1.86345e-05	2.9656e-05	1.2999e-05	1.66458e-05	0	0	0	0	1.80008e-05	4.5898e-05	0	2.11755e-05	4.76746e-05	0	5.36377e-05	8.17887e-05	5.72354e-05	5.11588e-05	0.000122641	0
Bacteria;Bacillati;Actinomycetota;Actinomycetes;Pseudonocardiales;Pseudonocardiaceae;Actinokineospora	0.000292401	0.000117031	0.00010702	0.000163536	0.000162305	7.00708e-05	0.000160887	0.000313193	0.00016436	0.000117775	9.50415e-05	0.000117291	3.26888e-05	6.87684e-05	0.000245904	0.000109105	3.56945e-05	0.000125898	0.000140636	0.000135794	0.000100765	0.000261387	6.77032e-05	6.01097e-05	0.000115616	6.13713e-05	6.75452e-05	0.00010256	6.88996e-05	0.000230596	9.12918e-05	9.61482e-05	0.000169028	3.0711e-05	0.000152831	0.000217797	0.000258181	0.000179295	0.000371911	6.86311e-05
Bacteria;Bacillati;Actinomycetota;Actinomycetes;Pseudonocardiales;Pseudonocardiaceae;Actinomycetospora	4.391e-05	2.41492e-05	2.90929e-05	0.00012674	4.05762e-05	3.68793e-05	3.24009e-05	3.56327e-05	1.57471e-05	1.85961e-05	7.12811e-05	2.66571e-05	0	3.00862e-05	9.47336e-05	5.88142e-05	0	0.000213479	4.66432e-05	3.27596e-05	2.89871e-05	7.10365e-05	3.08727e-05	2.68182e-05	0	2.11625e-05	1.92986e-05	3.2859e-05	1.05522e-05	3.42852e-05	0	3.49109e-05	0.000211749	0	1.91038e-05	2.75692e-05	8.83416e-05	1.81685e-05	4.18774e-05	2.07489e-05
Bacteria;Bacillati;Actinomycetota;Actinomycetes;Pseudonocardiales;Pseudonocardiaceae;Actinorectispora	0.00039519	0.000169973	0.000173519	0.000144456	0.000259442	0.000267375	0.000201109	0.000296314	0.000213569	0.000190389	0.000208563	0.000202594	0.000113757	0.000174786	0.000443434	0.000145757	0.000170824	0.000185328	0.000154064	0.000183348	0.000158739	0.000387597	0.000117533	0.000127618	0.00014994	0.000106518	0.000107107	0.000175248	0.000104901	0.000335111	9.7661e-05	0.000139071	0.000221037	0.000132616	0.000233654	0.000328993	0.000508897	0.000251491	0.000383876	0.000146041
Bacteria;Bacillati;Actinomycetota;Actinomycetes;Pseudonocardiales;Pseudonocardiaceae;Actinosynnema	0.000718527	0.000356665	0.00035431	0.000410202	0.000504128	0.000416737	0.000391045	0.000553245	0.0005354	0.000390518	0.000406566	0.00036147	0.000244513	0.000312323	0.000582511	0.000439828	0.000395189	0.000425393	0.000295407	0.00029695	0.000407889	0.00065657	0.000291395	0.000408746	0.000375753	0.000226439	0.000222899	0.000329586	0.000314083	0.000709483	0.00037366	0.000349682	0.000504608	0.000386679	0.000663491	0.000674527	0.00069118	0.000421223	0.000501033	0.000297667
Bacteria;Bacillati;Actinomycetota;Actinomycetes;Pseudonocardiales;Pseudonocardiaceae;Amycolatopsis	0.000453071	0.000278644	0.000277422	0.000460625	0.000345512	0.000470212	0.000332947	0.000363829	0.000410408	0.000615442	0.000686411	0.000403055	0.000116372	0.000259314	0.000400098	0.000169623	0.000637402	0.000301841	0.000227562	0.00048611	0.000594235	0.000460013	0.000205276	0.000463307	0.000417303	0.000145316	0.000175618	0.000249928	0.000224079	0.000476676	0.000732458	0.000233503	0.000387588	0.000502543	0.000379872	0.000432837	0.000500188	0.000254838	0.000442205	0.000158809
Bacteria;Bacillati;Actinomycetota;Actinomycetes;Pseudonocardiales;Pseudonocardiaceae;Kutzneria	2.99386e-05	6.31594e-05	7.58494e-05	8.17678e-05	0	5.5319e-05	1.89936e-05	1.40655e-05	1.47629e-05	7.96976e-05	7.12811e-05	5.43805e-05	2.48435e-05	2.14901e-05	0	1.87523e-05	3.9094e-05	2.26772e-05	3.67492e-05	3.11745e-05	7.93694e-05	8.483e-05	5.52458e-05	7.4906e-05	7.94862e-05	3.80925e-05	2.12285e-05	6.07394e-05	3.47602e-05	8.57131e-05	8.91688e-05	6.6388e-05	9.65875e-05	2.79191e-05	8.59672e-05	8.73025e-05	0.000122558	6.83711e-05	0.000100207	7.74094e-05
Bacteria;Bacillati;Actinomycetota;Actinomycetes;Pseudonocardiales;Pseudonocardiaceae;Lentzea	0.000706552	0.00034459	0.000414574	0.000479705	0.000467241	0.000291347	0.000413391	0.000441658	0.000377929	0.000345356	0.000314165	0.000414784	0.00018175	0.000366765	0.000618792	0.000414256	0.00019632	0.000442597	0.000467139	0.00035243	0.00036855	0.000746918	0.000293019	0.000303323	0.000323364	0.000205982	0.000192021	0.000315646	0.000283047	0.000687364	0.000271752	0.000396039	0.000484176	0.000129824	0.000556215	0.000943786	0.00106134	0.000622512	0.000529949	0.000400614
Bacteria;Bacillati;Actinomycetota;Actinomycetes;Pseudonocardiales;Pseudonocardiaceae;Prauserella	9.77995e-05	3.15797e-05	2.18197e-05	1.90792e-05	7.25453e-05	0	5.25118e-05	6.65769e-05	6.00356e-05	1.32829e-05	0	1.91931e-05	0	2.00575e-05	4.33356e-05	3.75047e-05	1.35979e-05	3.04969e-05	1.13074e-05	9.51085e-06	2.41559e-05	0.000104831	8.66601e-06	1.5721e-05	0	1.693e-05	1.25441e-05	2.78804e-05	1.11729e-05	7.96303e-05	0	2.06032e-05	4.70554e-05	0	7.34762e-05	8.63836e-05	8.21203e-05	5.11588e-05	6.43117e-05	1.11725e-05
Bacteria;Bacillati;Actinomycetota;Actinomycetes;Pseudonocardiales;Pseudonocardiaceae;Pseudonocardia	0.00168355	0.00127433	0.00181415	0.00193653	0.00116564	0.000933047	0.00133402	0.00119463	0.00115741	0.00123443	0.00119858	0.00198115	0.000509946	0.00129084	0.00234214	0.00119674	0.000441082	0.00138566	0.0020947	0.00155555	0.00105389	0.00196075	0.00140119	0.000804545	0.00111642	0.000782308	0.000665803	0.0011889	0.00102915	0.00181546	0.0012887	0.00130544	0.00194475	0.000337821	0.00132919	0.00174237	0.00195347	0.000992576	0.0021527	0.000965623
Bacteria;Bacillati;Actinomycetota;Actinomycetes;Pseudonocardiales;Pseudonocardiaceae;Saccharomonospora	0.00177636	0.000184834	0.000171441	0.000328434	0.000912349	0.000272907	0.000818961	0.000918949	0.000573783	0.0001346	0.000258724	0.000178069	0.000108527	0.000216334	0.00115898	0.000492675	9.94347e-05	0.000470748	0.000179506	0.000126811	0.000309195	0.00130417	0.000125116	0.000100799	9.39383e-05	0.00016013	0.000111932	0.000150355	0.000122281	0.00104625	5.73228e-05	0.000266697	0.000621008	6.42139e-05	0.000619405	0.00112758	0.000935052	0.000410227	0.000691476	6.06507e-05
Bacteria;Bacillati;Actinomycetota;Actinomycetes;Pseudonocardiales;Pseudonocardiaceae;Saccharopolyspora	0.00048301	0.000113315	0.000155855	0.000201694	0.000223784	0.000110638	0.000223454	0.000340386	0.000239158	9.3866e-05	0.000116162	0.000168473	9.15288e-05	0.000116047	0.000309396	0.000152576	5.09921e-05	0.000148575	0.000140636	0.000134209	0.000153217	0.000442771	0.000112658	8.87774e-05	0.000126455	0.000104402	7.42997e-05	9.55899e-05	9.37283e-05	0.000360548	0.000133753	0.000172265	0.000191318	4.04827e-05	0.000252024	0.000423647	0.000459127	0.000227107	0.000327043	8.85819e-05
Bacteria;Bacillati;Actinomycetota;Actinomycetes;Pseudonocardiales;Pseudonocardiaceae;Saccharothrix	0.00017564	8.17357e-05	0.000117411	7.63166e-05	0.000127876	0.000103262	0.000100555	0.000130341	0.000114166	7.43844e-05	6.07209e-05	8.74352e-05	3.53039e-05	6.44704e-05	0.000143108	8.0976e-05	4.33433e-05	8.75809e-05	9.11663e-05	6.86895e-05	4.76216e-05	0.000151728	4.49549e-05	6.01097e-05	5.60017e-05	5.079e-05	2.60532e-05	6.67138e-05	5.58645e-05	0.000157602	2.97229e-05	7.49727e-05	9.84449e-05	4.04827e-05	9.62539e-05	0.00012498	0.000179172	9.08427e-05	0.000115661	5.18723e-05
Bacteria;Bacillati;Actinomycetota;Actinomycetes;Pseudonocardiales;Pseudonocardiaceae;Tamaricihabitans	8.18322e-05	0.000101241	0.000103903	0.000104935	4.05762e-05	3.68793e-05	3.57527e-05	7.31408e-05	5.80673e-05	7.79265e-05	5.54409e-05	9.06341e-05	1.83058e-05	4.44129e-05	3.52732e-05	4.34713e-05	2.63459e-05	6.80316e-05	0.000107421	6.02354e-05	6.07348e-05	7.17262e-05	5.47042e-05	5.17868e-05	9.39383e-05	4.65575e-05	2.7983e-05	4.7795e-05	5.7106e-05	7.35474e-05	8.70457e-05	7.5545e-05	6.37725e-05	2.09393e-05	6.90677e-05	9.92492e-05	0.000100784	4.7812e-05	5.68336e-05	6.06507e-05
Bacteria;Bacillati;Actinomycetota;Actinomycetes;Pseudonocardiales;Pseudonocardiaceae;Thermotunica	0	0	0	2.31675e-05	4.18058e-05	0	0	0	0	0	0	0	0	3.00862e-05	4.132e-05	0.000127857	0	6.09939e-05	2.26149e-05	0	2.82969e-05	2.27593e-05	0	0	0	1.90463e-05	0	5.77522e-05	0	0	0	2.28924e-05	6.37725e-05	0	0	0	0	0	0	2.07489e-05
Bacteria;Bacillati;Actinomycetota;Actinomycetes;Streptosporangiales;Nocardiopsidaceae;Marinactinospora	1.99591e-05	6.78035e-05	4.26004e-05	3.54327e-05	1.84437e-05	0	0	0	2.46048e-05	2.12527e-05	7.12811e-05	7.25073e-05	2.09209e-05	6.01724e-05	1.61249e-05	2.55714e-05	0	2.8933e-05	7.34984e-05	0.000105676	1.79444e-05	2.34489e-05	6.01204e-05	3.32915e-05	0	1.55192e-05	2.31584e-05	3.48505e-05	1.86215e-05	2.54374e-05	0	2.06032e-05	4.82937e-05	0	2.20429e-05	2.57313e-05	1.30646e-05	8.60615e-06	1.49562e-05	2.55371e-05
Bacteria;Bacillati;Actinomycetota;Actinomycetes;Streptosporangiales;Nocardiopsidaceae;Nocardiopsis	0.000443092	0.000433756	0.000570429	0.000840846	0.000335676	0.000405673	0.000254738	0.00034695	0.000292305	0.000467559	0.000451447	0.000447839	0.000295507	0.000329515	0.000509949	0.000248895	0.000211617	0.000433213	0.000417669	0.000484525	0.000584573	0.000442081	0.000452799	0.000344013	0.000569049	0.000430304	0.00028369	0.000487907	0.000482297	0.000419718	0.000683627	0.000560292	0.000533089	0.000194038	0.000342399	0.0004117	0.000556801	0.000316037	0.000482089	0.000577778
Bacteria;Bacillati;Actinomycetota;Actinomycetes;Streptosporangiales;Nocardiopsidaceae;Streptomonospora	0.000114765	0	3.94833e-05	0	7.37749e-05	0	5.13945e-05	6.28261e-05	4.03518e-05	0	0	3.73199e-05	0	0	6.44995e-05	4.34713e-05	0	6.41218e-05	2.54418e-05	1.58514e-05	2.82969e-05	7.93126e-05	1.84153e-05	1.66458e-05	0	2.39842e-05	2.50882e-05	2.09103e-05	1.17936e-05	6.13817e-05	0	2.74709e-05	5.63427e-05	0	5.95158e-05	0.000136008	7.21664e-05	3.49027e-05	6.63059e-05	0
Bacteria;Bacillati;Actinomycetota;Actinomycetes;Streptosporangiales;Nocardiopsidaceae;Thermobifida	0.000279427	0.000175546	0.000196377	0.000238489	0.000179519	0.000149361	0.000170943	0.000214734	0.000169281	0.000139028	0.000192723	0.000207925	0.000116372	0.000177652	0.00030738	0.00017559	8.15874e-05	0.000206441	0.000185866	0.000188104	0.000151837	0.000303457	0.000142448	0.000126693	0.000115616	0.00011075	0.000108072	0.00010953	0.000114212	0.000263222	0.000129507	0.000164253	0.000227847	5.02543e-05	0.000194712	0.000234338	0.000284311	0.000162561	0.000243786	9.89564e-05
Bacteria;Bacillati;Actinomycetota;Actinomycetes;Streptosporangiales;Streptosporangiaceae;Microbispora	0.000252482	0.0001096	8.72788e-05	9.53958e-05	0.000113121	0.000119858	0.000177646	0.000137842	0.000170265	6.64146e-05	5.01608e-05	7.67724e-05	3.13813e-05	7.59318e-05	0.000194506	8.01236e-05	3.73942e-05	9.93105e-05	6.99648e-05	8.40125e-05	0.000102145	0.000248973	6.12037e-05	4.06897e-05	6.32277e-05	4.16196e-05	5.88608e-05	4.18206e-05	4.28295e-05	0.000165896	3.82152e-05	7.49727e-05	0.000107732	2.65231e-05	0.000145483	0.000185633	0.000204679	0.000119052	0.000158536	3.59116e-05
Bacteria;Bacillati;Actinomycetota;Actinomycetes;Streptosporangiales;Streptosporangiaceae;Nonomuraea	0.000574822	0.000557289	0.000818758	0.000802687	0.000419287	0.000621417	0.000337416	0.000458537	0.00037104	0.000555226	0.000691691	0.000696283	0.000364807	0.000484244	0.000664143	0.00045517	0.000291505	0.000928984	0.00081767	0.000615563	0.000454821	0.000516566	0.000408927	0.000405047	0.000417303	0.000267353	0.000314568	0.000473967	0.000319049	0.000472805	0.000399136	0.000481886	0.000712642	0.000191246	0.000359299	0.000520139	0.000580442	0.00041692	0.000658073	0.000405402
Bacteria;Bacillati;Actinomycetota;Actinomycetes;Streptosporangiales;Streptosporangiaceae;Sphaerimonospora	0.000133726	0.000132821	9.87082e-05	0.00010221	5.2872e-05	7.00708e-05	9.04991e-05	5.53245e-05	6.6925e-05	5.22462e-05	8.71214e-05	0.000108761	3.39964e-05	5.87397e-05	6.95385e-05	4.43237e-05	2.63459e-05	5.7084e-05	8.62193e-05	0.000147418	3.45084e-05	0.000125521	9.47845e-05	6.10345e-05	5.78082e-05	2.96275e-05	3.18427e-05	3.08676e-05	4.46916e-05	0.000134929	7.43073e-05	3.89171e-05	7.36789e-05	0	7.20067e-05	8.36266e-05	7.03e-05	6.31118e-05	7.32855e-05	2.87293e-05
Bacteria;Bacillati;Actinomycetota;Actinomycetes;Streptosporangiales;Streptosporangiaceae;Streptosporangium	0.000807345	0.000221058	0.000290929	0.00028755	0.000531179	0.000499715	0.000520649	0.000630136	0.000305099	0.000246177	0.000427687	0.00028683	0.000196133	0.000186248	0.000758877	0.000286399	9.77349e-05	0.000456672	0.000317315	0.00030012	0.000324379	0.00103658	0.000250231	0.000288527	0.000175231	0.000162951	0.000193951	0.00020512	0.000181249	0.000659715	0.00021443	0.000317632	0.000609244	0.000115864	0.000426162	0.000638687	0.000987311	0.000549838	0.000944236	0.000150829
Bacteria;Bacillati;Actinomycetota;Actinomycetes;Streptosporangiales;Streptosporangiaceae;Thermobispora	0.000230527	1.95051e-05	0	4.49723e-05	7.99228e-05	0	9.832e-05	0.000180039	7.38143e-05	1.6825e-05	0	3.09222e-05	2.09209e-05	1.71921e-05	0.00011489	3.40952e-05	1.35979e-05	3.83167e-05	2.33216e-05	1.84933e-05	3.31281e-05	0.000297939	1.7332e-05	1.29467e-05	0	1.41083e-05	1.54389e-05	2.68847e-05	9.93147e-06	0.000205711	0	2.11755e-05	5.07703e-05	0	8.44977e-05	0.00040343	0.000162996	0.000100883	0.000147568	2.1547e-05
Bacteria;Bacillati;Actinomycetota;Actinomycetes;Streptosporangiales;Streptosporangiaceae;Thermopolyspora	0.000950052	0.000152326	0.000142348	0.000173075	0.000501669	0.000165957	0.000424563	0.000519487	0.000370056	5.84449e-05	0.000150482	0.000153545	0.000108527	0.000147566	0.000698408	0.000327314	4.92924e-05	0.000342504	0.000149117	7.0803e-05	0.000152527	0.000713124	9.42428e-05	6.65831e-05	4.87756e-05	8.9588e-05	7.81595e-05	0.000106543	8.87625e-05	0.000661926	4.24613e-05	0.000179706	0.000368395	3.0711e-05	0.000456288	0.000648796	0.000703	0.000372455	0.000567838	6.7833e-05
Bacteria;Bacillati;Actinomycetota;Actinomycetes;Streptosporangiales;Thermomonosporaceae;Actinoallomurus	0.000208572	5.20136e-05	6.96152e-05	0.000211234	0.000227473	0.000267375	0.000154184	0.00024099	7.28301e-05	1.06263e-05	0.000264004	6.07782e-05	0.000118987	7.87971e-05	0.000536152	0.000225028	3.65444e-05	0.000568494	0.000100354	6.18205e-05	7.03972e-05	0.000231041	6.49951e-05	9.52508e-05	6.86472e-05	5.78442e-05	8.97386e-05	8.56326e-05	5.08988e-05	0.000162025	6.15689e-05	0.000156813	0.000569619	0	0.000106541	0.000156226	0.000233296	0.000113314	0.000296632	6.94291e-05
Bacteria;Bacillati;Actinomycetota;Actinomycetes;Streptosporangiales;Thermomonosporaceae;Actinocorallia	0.000120752	3.25085e-05	4.57175e-05	7.3591e-05	7.00861e-05	0.000110638	8.37954e-05	0.000111587	4.82254e-05	1.77106e-05	0.000118802	3.94525e-05	3.13813e-05	4.01149e-05	0.000143108	7.33046e-05	1.44478e-05	0.000145447	4.24029e-05	3.7515e-05	5.38331e-05	0.000117934	4.11635e-05	2.95925e-05	2.89041e-05	4.09142e-05	4.63167e-05	3.2859e-05	3.35187e-05	8.51601e-05	0	6.75326e-05	0.000117639	0	6.46591e-05	0.000106601	9.08301e-05	8.36709e-05	0.000155545	2.2345e-05
Bacteria;Bacillati;Actinomycetota;Actinomycetes;Streptosporangiales;Thermomonosporaceae;Actinomadura	0.00120154	0.000659458	0.000836422	0.000967586	0.000800457	0.00111929	0.000787677	0.00102022	0.000700744	0.000610129	0.000807853	0.000763459	0.000393574	0.000564474	0.00128999	0.000668265	0.000334848	0.00120267	0.0007682	0.000706445	0.000591474	0.001069	0.000538376	0.000585376	0.000608792	0.000412669	0.000423605	0.000463014	0.000443813	0.00100588	0.000520151	0.000651289	0.00113676	0.000259647	0.000795748	0.00107704	0.0010713	0.000743476	0.00124186	0.000417373
Bacteria;Bacillati;Actinomycetota;Actinomycetes;Streptosporangiales;Thermomonosporaceae;Thermomonospora	0.000387206	7.15187e-05	8.72788e-05	0.000141731	6.02495e-05	6.82268e-05	6.81536e-05	0.000143469	9.54665e-05	6.73002e-05	4.75207e-05	9.06341e-05	7.71457e-05	4.8711e-05	0.00017435	5.88142e-05	3.05953e-05	0.000100093	7.06715e-05	0.000119414	5.10725e-05	0.000315871	5.95788e-05	3.60658e-05	6.14212e-05	4.72629e-05	4.2457e-05	5.57608e-05	5.64853e-05	0.0002776	0.00010403	8.01235e-05	9.65875e-05	2.37312e-05	0.000193243	0.000306937	0.000391316	0.000143436	0.000157539	4.22959e-05
Bacteria;Bacillati;Actinomycetota;Actinomycetes;Streptosporangiales;Thermomonosporaceae;Thermostaphylospora	0.000137718	3.62238e-05	2.80539e-05	4.08839e-05	5.53312e-05	3.87233e-05	4.69254e-05	5.34491e-05	4.33044e-05	1.94816e-05	0	3.73199e-05	1.83058e-05	1.71921e-05	4.93824e-05	2.4719e-05	0	3.20609e-05	3.39223e-05	2.80042e-05	1.93247e-05	0.000120693	2.81645e-05	0	0	2.25733e-05	0	2.48932e-05	2.48287e-05	0.000105621	0	3.3194e-05	4.14831e-05	0	7.49458e-05	0.00010752	8.83416e-05	5.54619e-05	8.37548e-05	1.83548e-05
Bacteria;Bacillati;Actinomycetota;Actinomycetes;Streptosporangiales;Treboniaceae;Trebonia	1.09775e-05	3.15797e-05	2.70149e-05	5.45119e-05	0	0.000110638	1.78764e-05	1.40655e-05	0	8.50107e-05	0.000168963	7.25073e-05	8.76061e-05	6.59031e-05	3.52732e-05	0.000114219	0	0.000466056	0.000118728	0.000120999	3.51986e-05	1.03451e-05	0.000167904	4.90125e-05	0	0.000138967	0.000105178	5.27736e-05	7.63482e-05	1.32717e-05	0	9.2142e-05	0.00023342	0	8.81715e-06	1.83795e-05	2.05301e-05	1.52998e-05	1.8446e-05	4.86802e-05
Bacteria;Bacillati;Actinomycetota;Coriobacteriia;Coriobacteriales;Atopobiaceae;Atopobium	3.79223e-05	6.22306e-05	4.67565e-05	7.3591e-05	0	4.24112e-05	2.79318e-05	3.56327e-05	2.65732e-05	9.91792e-05	9.24014e-05	5.33142e-05	3.26888e-05	6.01724e-05	0	2.21619e-05	6.37402e-05	2.7369e-05	4.02828e-05	3.54015e-05	5.7284e-05	2.48283e-05	3.73722e-05	6.75078e-05	8.12927e-05	3.17438e-05	4.92115e-05	5.07821e-05	2.97944e-05	3.64972e-05	0.000242029	3.3194e-05	3.52916e-05	3.90867e-05	2.71862e-05	3.95159e-05	2.17743e-05	3.34684e-05	2.4927e-05	5.34684e-05
Bacteria;Bacillati;Actinomycetota;Coriobacteriia;Coriobacteriales;Atopobiaceae;Olsenella	0.000278429	3.90102e-05	9.03959e-05	0	0.000134024	0.000226808	0.000128486	0.000146282	9.74349e-05	0.000347127	0	3.19885e-05	0.000126833	0	7.45775e-05	7.75665e-05	0	8.99269e-05	2.54418e-05	0.000312801	3.65789e-05	0.000111727	0.000125116	0	0	9.66421e-05	0.000309743	3.68419e-05	5.08988e-05	0.000135482	0	3.37663e-05	4.58171e-05	0.000156347	0.000191773	0.00022423	0.000147443	9.27552e-05	8.97373e-05	0
Bacteria;Bacillati;Actinomycetota;Coriobacteriia;Coriobacteriales;Coriobacteriaceae;Collinsella	8.38282e-05	8.91662e-05	0.000136113	7.3591e-05	5.77903e-05	0.000123546	5.69809e-05	6.28261e-05	6.2004e-05	9.29805e-05	0	5.97119e-05	6.53777e-05	8.30952e-05	2.72107e-05	3.92094e-05	0.000123231	5.55201e-05	6.14842e-05	3.06461e-05	9.59334e-05	8.06919e-05	5.79539e-05	0.000134091	0	5.64334e-05	3.28077e-05	8.76241e-05	6.64167e-05	8.07362e-05	0	5.8948e-05	6.81066e-05	6.1422e-05	8.6702e-05	8.91405e-05	6.5323e-05	5.88087e-05	7.77723e-05	6.7035e-05
Bacteria;Bacillati;Actinomycetota;Coriobacteriia;Coriobacteriales;Coriobacteriaceae;Coriobacterium	0.000138716	4.73696e-05	4.26004e-05	4.36095e-05	5.90199e-05	4.42552e-05	9.832e-05	5.34491e-05	4.52728e-05	1.94816e-05	0	0.000109827	0	8.73932e-05	6.44995e-05	2.04571e-05	2.03969e-05	5.16102e-05	2.61485e-05	2.48339e-05	3.79593e-05	7.37952e-05	1.40823e-05	0	0.000119229	0	2.12285e-05	4.28163e-05	0	8.01832e-05	0	3.03325e-05	0.000124449	0	5.21681e-05	5.78954e-05	4.23044e-05	2.0081e-05	4.58657e-05	3.11234e-05
Bacteria;Bacillati;Actinomycetota;Coriobacteriia;Coriobacteriales;Coriobacteriaceae;Olegusella	0.000110773	5.20136e-05	6.64981e-05	5.45119e-05	8.48411e-05	0	6.92709e-05	0.000113462	4.72412e-05	2.21382e-05	0	6.82421e-05	0	5.58743e-05	8.86868e-05	4.2619e-05	0	2.26772e-05	4.02828e-05	3.06461e-05	0	5.65533e-05	2.00401e-05	4.7163e-05	0	1.97517e-05	0	4.18206e-05	1.73801e-05	5.97227e-05	0	2.17478e-05	4.89129e-05	0	6.83329e-05	4.04349e-05	5.78575e-05	7.26742e-05	5.88278e-05	0
Bacteria;Bacillati;Actinomycetota;Coriobacteriia;Coriobacteriales;Coriobacteriaceae;Parvibacter	0.000457063	0	0	0	0.000210258	0	0.000202226	0.000270996	0.000335609	0	0	0	0	0	0.000295287	2.38666e-05	0	0	0	0	0	0.000418633	0	0	0	0	0	0	0	0.000519809	0	0	6.50108e-05	0	0.000375464	0.000417214	0.000799429	0.000311734	0.000175486	0
Bacteria;Bacillati;Actinomycetota;Coriobacteriia;Eggerthellales;Eggerthellaceae;Arabiibacter	3.59264e-05	0	0	0.000233038	3.56579e-05	0	2.90491e-05	2.90688e-05	2.95257e-05	3.80777e-05	0	0	9.28363e-05	0	4.93824e-05	0	0	8.21071e-05	0	2.80042e-05	0	4.06908e-05	1.89569e-05	0	0	5.64334e-05	5.11414e-05	0	2.73116e-05	1.65896e-05	0	0	2.78618e-05	0	1.543e-05	4.96246e-05	4.85257e-05	2.58185e-05	1.14664e-05	0
Bacteria;Bacillati;Actinomycetota;Coriobacteriia;Eggerthellales;Eggerthellaceae;Eggerthella	0.000125742	0	0	7.3591e-05	0	0	2.90491e-05	7.8767e-05	4.42886e-05	0.00010892	0	0	0	0	2.92263e-05	0	0	0	7.49118e-05	3.59299e-05	0.000105596	6.1381e-05	0	0	0	0	0	0	5.83474e-05	5.80637e-05	0	0	0	0	7.34762e-05	5.05436e-05	6.47009e-05	4.15964e-05	4.43701e-05	0
Bacteria;Bacillati;Actinomycetota;Coriobacteriia;Eggerthellales;Eggerthellaceae;Ellagibacter	0	0	0	0	0	0	0	1.21901e-05	1.37787e-05	3.89633e-05	0.000190083	0	0	0	0	0	1.78472e-05	0	0	0	2.20854e-05	0	0	0.00015536	0.000238459	2.68059e-05	2.31584e-05	0	3.91052e-05	1.16127e-05	0	0	0	0	0	0	0	0	6.97957e-06	0
Bacteria;Bacillati;Actinomycetota;Coriobacteriia;Eggerthellales;Eggerthellaceae;Gordonibacter	0.000368245	9.10238e-05	0	9.67586e-05	0.000210258	0	0.000166474	0.000227862	0.000197822	0	0	0.000106628	0	0	0.000190475	0.000116776	0	0	6.00708e-05	4.17421e-05	0.000108356	0.000261387	0	0	0	0	0	0	3.66223e-05	0.000302484	0	8.52743e-05	0.0001455	0	0.000166056	0.00029591	0.000320394	0.000182164	0.000227334	0
Bacteria;Bacillati;Actinomycetota;Coriobacteriia;Eggerthellales;Eggerthellaceae;Phoenicibacter	9.58036e-05	2.60068e-05	2.07807e-05	3.27071e-05	3.19691e-05	3.87233e-05	4.02218e-05	6.37638e-05	6.29882e-05	4.07343e-05	0.000110882	2.87897e-05	0	0	3.52732e-05	1.79e-05	2.54961e-05	2.26772e-05	0	2.11352e-05	2.27756e-05	5.24153e-05	2.32899e-05	6.84326e-05	5.96147e-05	1.41083e-05	2.21934e-05	2.1906e-05	1.73801e-05	6.02757e-05	0.000174091	2.00309e-05	2.72426e-05	0	5.73115e-05	5.88143e-05	6.90557e-05	4.15964e-05	4.08803e-05	1.03745e-05
Bacteria;Bacillati;Actinomycetota;Coriobacteriia;Eggerthellales;Eggerthellaceae;Raoultibacter	8.08343e-05	0.000175546	0.000121567	0.000117201	3.8117e-05	0.000156737	7.82091e-05	7.8767e-05	6.2004e-05	8.23542e-05	0.000385446	3.51874e-05	7.19154e-05	0.000103153	7.45775e-05	4.51761e-05	2.80457e-05	5.7866e-05	0.000101767	0.000109375	7.3848e-05	6.68984e-05	0.000113741	0.000270956	0.000162585	8.81771e-05	3.37726e-05	9.06113e-05	0.000163869	8.79251e-05	0.000322706	4.2351e-05	3.59107e-05	0	0.000121971	9.18974e-05	4.72814e-05	0.00010423	8.87402e-05	3.91037e-05
Bacteria;Bacillati;Actinomycetota;Coriobacteriia;Eggerthellales;Eggerthellaceae;Slackia	6.68629e-05	4.08678e-05	9.55911e-05	5.86003e-05	2.45916e-05	5.90069e-05	5.02773e-05	4.96982e-05	3.24783e-05	0.000180648	0	6.50433e-05	0	0	3.12419e-05	1.53428e-05	0.000560064	0.000111822	3.39223e-05	0.000106733	0.000110427	4.82772e-05	0.000237232	0.000105423	0	4.72629e-05	6.94751e-05	6.9701e-05	5.08988e-05	4.7557e-05	0	4.2351e-05	4.9532e-05	0.000233124	6.98024e-05	5.33005e-05	5.28805e-05	4.97244e-05	6.33146e-05	6.94291e-05
Bacteria;Bacillati;Actinomycetota;Nitriliruptoria;Euzebyales;Euzebyaceae;Euzebya	4.88998e-05	3.25085e-05	7.89665e-05	6.13259e-05	3.56579e-05	0	3.12836e-05	4.21966e-05	3.24783e-05	0	0	8.6369e-05	0	3.86822e-05	0.000104812	2.72761e-05	0	6.41218e-05	7.42051e-05	2.74758e-05	5.79741e-05	5.37946e-05	1.2999e-05	0	0	6.13713e-05	0	5.47651e-05	2.11044e-05	4.3686e-05	2.75999e-05	1.83139e-05	4.64363e-05	0	2.42472e-05	5.78954e-05	7.65212e-05	1.91248e-05	5.08511e-05	3.75077e-05
Bacteria;Bacillati;Actinomycetota;Nitriliruptoria;Nitriliruptorales;Nitriliruptoraceae;Nitriliruptor	0.000116761	9.56679e-05	6.75372e-05	0.000121289	8.97594e-05	6.82268e-05	6.81536e-05	6.939e-05	6.6925e-05	5.40172e-05	3.43205e-05	8.53027e-05	4.44568e-05	6.59031e-05	4.03122e-05	4.09142e-05	0.000182722	4.61364e-05	7.42051e-05	5.70651e-05	6.34955e-05	9.58648e-05	4.17052e-05	4.43887e-05	5.05821e-05	6.27821e-05	4.2457e-05	6.37266e-05	3.97259e-05	6.69115e-05	6.79381e-05	5.32249e-05	4.21022e-05	0.000118656	7.71501e-05	5.88143e-05	9.70513e-05	5.25932e-05	6.13205e-05	6.14487e-05
Bacteria;Bacillati;Actinomycetota;Rubrobacteria;Rubrobacterales;Rubrobacteraceae;Rubrobacter	0.000848261	0.000380814	0.000284695	0.000279373	0.000461093	0.000254467	0.00045473	0.000467914	0.00068106	0.000234665	0.000242884	0.000505418	0.000158214	0.00039112	0.000518011	0.000386128	0.000186971	0.000294804	0.000248764	0.000225619	0.00028573	0.000711055	0.000208526	0.000189577	0.000242072	0.000189757	0.00020746	0.000299714	0.000195526	0.000740451	0.000273875	0.000334229	0.000465601	0.000173098	0.00063557	0.000667175	0.000666917	0.000340899	0.000435226	0.00021946
Bacteria;Bacillati;Actinomycetota;Thermoleophilia;Gaiellales;Gaiellaceae;Gaiella	0.00426126	0.000303722	0.000223392	0.000207145	0.00413016	6.26949e-05	0.00257084	0.00460318	0.00155305	9.2095e-05	8.97614e-05	0.000484093	2.48435e-05	0.000564474	0.00968399	0.00192552	3.65444e-05	0.0014052	0.000314488	0.000111488	0.000986941	0.00801057	6.44534e-05	3.97649e-05	4.87756e-05	0.00020316	9.45633e-05	0.000961874	8.31761e-05	0.00460971	4.67074e-05	0.000577461	0.00311061	1.95434e-05	0.00174947	0.00400948	0.0113531	0.00316133	0.00551984	0.000354328
Bacteria;Bacillati;Actinomycetota;Thermoleophilia;Miltoncostaeales;Miltoncostaeaceae;Miltoncostaea	0.000314356	3.43661e-05	1.24684e-05	2.18048e-05	8.60707e-05	0	0.000611148	0.00040415	0.000140739	0	0	2.02594e-05	0	4.8711e-05	0.00037188	5.19951e-05	0	5.31741e-05	1.20142e-05	6.34057e-06	7.24677e-05	0.000545533	0	0	0	1.12867e-05	0	5.47651e-05	6.82789e-06	0.000352806	0	3.43386e-05	0.000141785	0	0.000128583	0.000459487	0.000531294	0.000315081	0.000693968	1.75568e-05
Bacteria;Bacillati;Actinomycetota;Thermoleophilia;Solirubrobacterales;Baekduiaceae;Baekduia	5.48875e-05	2.22916e-05	1.97416e-05	1.63536e-05	7.86932e-05	6.08509e-05	3.57527e-05	3.56327e-05	2.36206e-05	2.12527e-05	0	2.2392e-05	3.39964e-05	5.58743e-05	5.1398e-05	4.60285e-05	9.34856e-06	6.88136e-05	4.94701e-05	2.53623e-05	1.86345e-05	6.34501e-05	2.76229e-05	0	0	3.10384e-05	4.05271e-05	2.78804e-05	1.73801e-05	3.15203e-05	0	2.4037e-05	3.96256e-05	0	1.32257e-05	1.65415e-05	6.47009e-05	1.96029e-05	0.000113667	1.27686e-05
Bacteria;Bacillati;Actinomycetota;Thermoleophilia;Solirubrobacterales;Conexibacteraceae;Conexibacter	0.000471034	0.000208054	0.000248329	0.00012674	0.000539786	0.000457304	0.000450261	0.000331947	0.000205696	0.000272743	0.000190083	0.000243113	0.000305968	0.000626079	0.000841517	0.000547227	0.000266009	0.000900833	0.000668553	0.000320199	0.000276067	0.000385528	0.000232357	8.32288e-05	7.58732e-05	0.000288516	0.00048729	0.000282787	0.000160766	0.000315203	9.34149e-05	0.000385737	0.000404305	1.81474e-05	0.000132257	0.000324398	0.000480902	0.000261531	0.000738837	0.000115715
Bacteria;Bacillati;Actinomycetota;Thermoleophilia;Solirubrobacterales;Paraconexibacteraceae;Paraconexibacter	0.00021955	0.000108671	0.00013923	6.81399e-05	0.000231161	0.000263687	0.000288256	0.000236301	0.000100387	8.50107e-05	6.3361e-05	0.000190865	6.93003e-05	0.000339544	0.00075283	0.000230142	7.30887e-05	0.000496553	0.000224735	0.000201313	0.00020567	0.000288284	0.000127824	2.86677e-05	5.96147e-05	0.000148138	0.000224829	0.00021906	8.13139e-05	0.000222301	8.91688e-05	0.000231213	0.000344248	0	8.9641e-05	0.000155307	0.000273734	0.000115705	0.000610712	7.26212e-05
Bacteria;Bacillati;Actinomycetota;Thermoleophilia;Solirubrobacterales;Parviterribacteraceae;Parviterribacter	0.000453071	7.89493e-05	0.000110138	5.86003e-05	0.00047093	0.000136454	0.000288256	0.00023255	0.000170265	6.99568e-05	5.28008e-05	8.85015e-05	8.76061e-05	0.000157594	0.00115091	0.000231847	2.97454e-05	0.000251795	0.00013993	0.000106733	0.000115258	0.000651743	8.72017e-05	2.58934e-05	3.43236e-05	5.64334e-05	0.000106142	9.45942e-05	5.33817e-05	0.000377138	4.24613e-05	0.000123047	0.000260043	0	0.000121236	0.000256394	0.000870973	0.000219457	0.000608219	5.34684e-05
Bacteria;Bacillati;Actinomycetota;Thermoleophilia;Solirubrobacterales;Patulibacteraceae;Patulibacter	0.000393194	0.000906523	0.000874866	0.00111341	0.00032338	0.000431488	0.000217868	0.000243803	0.000265732	0.00077838	0.000419767	0.000762393	0.000321658	0.000541551	0.000483746	0.000252304	0.000272808	0.000794484	0.00114912	0.000938932	0.000597686	0.00038139	0.000589289	0.000410596	0.000370334	0.000459227	0.000465097	0.00040327	0.000296703	0.000275388	0.000447967	0.000424082	0.000330007	0.000127032	0.000215285	0.00020585	0.000374519	0.000179773	0.000349975	0.000385451
Bacteria;Bacillati;Actinomycetota;Thermoleophilia;Solirubrobacterales;Solirubrobacteraceae;Solirubrobacter	0.00069757	0.000166258	0.000218197	0.000100847	0.00082136	0.000429644	0.000827899	0.00060013	0.000299194	0.000114233	0.000105602	0.000226052	0.000147754	0.000630377	0.00119022	0.000535294	6.37402e-05	0.000910216	0.000456538	0.000211881	0.000269166	0.000803471	0.000169529	7.39812e-05	0.000101164	0.000205982	0.000466062	0.000353484	0.000114212	0.000510408	0.000121015	0.000385165	0.000498416	2.65231e-05	0.000252758	0.0004117	0.000888393	0.000363371	0.00194032	0.000106937
Bacteria;Bacillati;Actinomycetota;Thermoleophilia;Thermoleophilales;Thermoleophilaceae;Thermoleophilum	0.000696572	8.17357e-05	7.37714e-05	3.81583e-05	0.000339364	3.68793e-05	0.00018435	0.000275685	0.000160423	4.5162e-05	0	0.000113026	2.22284e-05	0.00016046	0.000772986	0.000269352	8.07376e-05	0.000212697	0.000151237	6.97462e-05	0.00012354	0.000735883	5.41626e-05	2.03448e-05	0	6.84255e-05	5.50011e-05	0.000128449	3.04151e-05	0.000359442	2.54768e-05	0.000120758	0.000304622	0	0.000134462	0.000351048	0.000800051	0.000203201	0.000443701	5.66605e-05
Bacteria;Bacillati;Armatimonadota;Armatimonadia;Armatimonadales;Armatimonadaceae;Armatimonas	0.000107779	0.000101241	8.72788e-05	0.000143094	0.000215177	7.56027e-05	0.00022122	0.000348825	0.000204712	2.47948e-05	5.80809e-05	0.000148213	3.26888e-05	0.000156162	0.000173342	0.000183261	2.46462e-05	0.000143101	8.97528e-05	4.96678e-05	0.000110427	0.000151039	4.7663e-05	2.86677e-05	1.80651e-05	9.02934e-05	9.64931e-05	0.000117496	8.13139e-05	9.62199e-05	0	6.92496e-05	7.42981e-05	0	0.000181486	0.000182876	0.000138111	0.000173557	0.000265224	0.000113321
Bacteria;Bacillati;Armatimonadota;Armatimonadia;Capsulimonadales;Capsulimonadaceae;Capsulimonas	9.77995e-05	0.0020824	0.00169986	0.00223499	0.000191815	0.00147702	0.000225689	0.000264432	0.000307068	0.00133006	0.00264532	0.00209311	0.00223069	0.00270346	0.000595612	0.00123254	0.000490374	0.00104706	0.00128905	0.000917269	0.00157013	0.000137245	0.00178736	0.00150274	0.000791249	0.0032301	0.00343709	0.00332175	0.00367651	0.000201288	0.000577474	0.00150518	0.000383873	0.000139595	0.000299048	9.00595e-05	0.000138734	0.000350462	0.000279681	0.00456237
Bacteria;Bacillati;Armatimonadota;Chthonomonadia;Chthonomonadales;Chthonomonadaceae;Chthonomonas	9.08138e-05	0.000936245	0.000520556	0.000508323	0.000243457	0.000759714	0.000239096	0.000212859	0.000353325	0.000550799	0.000234964	0.000701614	0.000177827	0.000640406	0.00028924	0.000478185	0.000180172	0.000702993	0.000816963	0.00106205	0.000172542	0.000104141	0.000656992	0.000315345	0.000112003	0.000489559	0.000450623	0.000414223	0.000348843	0.000167555	0.000157107	0.000345103	0.000126307	0.000113072	0.000377668	0.000156226	0.000144333	0.000197463	0.000197921	0.000410988
Bacteria;Bacillati;Armatimonadota;Fimbriimonadia;Fimbriimonadales;Fimbriimonadaceae;Fimbriimonas	0.000422135	0.000577723	0.000265993	0.000512412	0.000424206	4.24112e-05	0.000432384	0.000725782	0.000441902	0.000379006	0.00179787	0.000389193	5.62248e-05	0.000881095	0.000458551	0.000852379	0.000121531	0.000587262	0.00015053	0.000509887	0.000335422	0.000264835	0.000857935	0.00047163	3.43236e-05	0.000340716	0.000333866	0.000506826	0.000302289	0.000204606	6.79381e-05	0.000539117	0.000529993	0.000128428	0.000452614	0.000597333	0.000379496	0.00036624	0.000664555	0.000977594
Bacteria;Bacillati;Bacillota;Bacilli;Bacillales;Abyssicoccaceae;Abyssicoccus	0.000154683	5.29424e-05	2.38978e-05	0.000159447	8.48411e-05	0	0.000115079	0.000106898	7.47985e-05	2.03672e-05	7.65612e-05	2.45245e-05	2.74586e-05	3.86822e-05	3.72888e-05	5.28475e-05	0	3.36248e-05	3.81626e-05	2.6419e-05	6.41856e-05	8.13816e-05	3.79138e-05	3.1442e-05	0	0.000172122	1.4474e-05	4.3812e-05	4.34502e-05	5.97227e-05	0	5.78034e-05	2.91001e-05	0	6.61286e-05	7.35179e-05	7.90097e-05	6.35899e-05	9.37256e-05	2.87293e-05
Bacteria;Bacillati;Bacillota;Bacilli;Bacillales;Alicyclobacillaceae;Acidibacillus	0.000176638	0.000318583	0.000197416	0.000140368	0.000140172	9.95742e-05	0.000118431	0.000120964	0.000165344	0.00014257	0.000105602	0.00011196	7.71457e-05	0.000174786	0.000195514	0.000122743	0.000203969	0.000115732	0.000113781	0.000142134	0.00016219	0.000150349	0.000134323	0.000128542	9.21318e-05	0.000183408	8.78088e-05	0.000193171	0.000121661	0.000147648	0.00010403	0.000125336	0.000170886	0.000145179	0.000195447	0.000136008	0.000133135	0.000120008	0.000138096	0.000222652
Bacteria;Bacillati;Bacillota;Bacilli;Bacillales;Alicyclobacillaceae;Alicyclobacillus	0.000257472	0.000410536	0.000436394	0.000500147	0.000135254	0.000217588	0.000179881	0.000153783	0.000254905	0.000260345	0.000359046	0.000408387	0.000159522	0.000247853	0.000144116	0.000135528	8.66866e-05	0.000254141	0.00121414	0.000292194	0.000234657	0.000195868	0.000290853	0.000842461	0.000639503	0.000250423	0.000220004	0.000225035	0.000218492	0.000220642	0.00126322	0.000284438	0.0023051	5.86301e-05	0.000211612	0.000223311	0.000217121	0.000178339	0.00018795	0.000181154
Bacteria;Bacillati;Bacillota;Bacilli;Bacillales;Alicyclobacillaceae;Effusibacillus	4.88998e-05	0	0	0	4.42649e-05	0	3.46354e-05	2.5318e-05	3.54309e-05	0	0	0	0	1.71921e-05	4.03122e-05	2.81285e-05	0	1.32935e-05	0	0	1.38034e-05	3.10354e-05	0	0	0	1.41083e-05	0	1.39402e-05	0	3.53912e-05	0	1.03016e-05	5.63427e-05	0	3.52686e-05	1.83795e-05	0.000103895	1.96029e-05	1.99416e-05	0
Bacteria;Bacillati;Bacillota;Bacilli;Bacillales;Alicyclobacillaceae;Kyrpidia	0.000107779	2.22916e-05	1.76636e-05	0	4.67241e-05	0	3.57527e-05	2.43803e-05	5.41305e-05	0	0	1.81268e-05	0	2.14901e-05	3.02341e-05	1.27857e-05	8.49869e-06	8.6017e-06	1.27209e-05	1.32095e-05	1.03525e-05	6.1381e-05	1.08325e-05	1.20219e-05	0	1.693e-05	0	2.1906e-05	1.17936e-05	7.68653e-05	0	1.6597e-05	2.16703e-05	0	6.02505e-05	5.97333e-05	3.60832e-05	3.15559e-05	2.84168e-05	2.07489e-05
Bacteria;Bacillati;Bacillota;Bacilli;Bacillales;Alicyclobacillaceae;Tumebacillus	5.88793e-05	4.08678e-05	0.000255602	1.49908e-05	6.88566e-05	6.63828e-05	1.89936e-05	4.03212e-05	4.82254e-05	0.000112462	0.000155762	8.85015e-05	0	2.29228e-05	0.0002066	2.4719e-05	2.37963e-05	2.11133e-05	2.68552e-05	0.000439613	5.45233e-05	8.00023e-05	6.39118e-05	0.000422618	0	0.000149548	0.000110002	7.66711e-05	6.88996e-05	7.52063e-05	9.34149e-05	0.000287872	0.000101541	0.000167514	5.95158e-05	6.24902e-05	0.000375141	5.2115e-05	4.23759e-05	5.02762e-05
Bacteria;Bacillati;Bacillota;Bacilli;Bacillales;Anoxybacillaceae;Anoxybacillus	0.0026805	0.00116288	0.000926818	0.000756352	0.00147181	0.00153602	0.00176864	0.00134373	0.00216128	0.00116181	0.000918734	0.00124755	0.000895674	0.000905451	0.00148147	0.000671675	0.000867716	0.00104315	0.0010318	0.000850164	0.000921375	0.00190626	0.000688406	0.000872053	0.000883381	0.00875282	0.000548081	0.00103556	0.00535182	0.00322171	0.000647535	0.00245006	0.00165747	0.00085572	0.00291848	0.00296553	0.00212144	0.00136216	0.00132412	0.00142689
Bacteria;Bacillati;Bacillota;Bacilli;Bacillales;Anoxybacillaceae;Geobacillus	0.00115962	0.00193751	0.00170713	0.00222272	0.000922186	0.00154524	0.000696061	0.000727657	0.000884788	0.00251224	0.00166851	0.0021347	0.000874753	0.00114471	0.000710502	0.000692132	0.00143798	0.00132544	0.00235336	0.00174313	0.00282141	0.000703468	0.00141256	0.00145003	0.00218768	0.00440462	0.000880982	0.000960878	0.00287826	0.00106837	0.00210608	0.00204143	0.0011671	0.0017603	0.00116313	0.00135549	0.000915766	0.000430786	0.000405812	0.00174291
Bacteria;Bacillati;Bacillota;Bacilli;Bacillales;Anoxybacillaceae;Parageobacillus	0.000174642	0.00015697	0.000114294	0.000122652	0.000173371	9.77303e-05	0.000101672	0.000104085	0.000107277	8.41252e-05	3.16805e-05	0.000109827	3.92266e-05	6.1605e-05	0.000115898	6.13713e-05	7.39386e-05	8.36711e-05	8.83394e-05	9.08815e-05	9.80039e-05	0.000103451	5.03712e-05	6.01097e-05	5.23887e-05	0.00111174	2.99129e-05	9.06113e-05	0.000676582	0.000111151	7.00612e-05	0.000284438	9.90641e-05	3.76908e-05	0.000100662	0.00016082	0.000132512	6.50243e-05	8.97373e-05	0.000180356
Bacteria;Bacillati;Bacillota;Bacilli;Bacillales;Anoxybacillaceae;Saccharococcus	0.000250487	7.5234e-05	2.38978e-05	0	0.000162305	0	5.92154e-05	4.87605e-05	9.34981e-05	0	0	5.22479e-05	0	2.14901e-05	0.000143108	1.61952e-05	2.29465e-05	1.48575e-05	1.90813e-05	6.60476e-05	1.10427e-05	0.000172419	0	2.03448e-05	0	0.00105883	1.25441e-05	4.48078e-05	0.00038919	0.000148754	0	0.000184856	7.24406e-05	0	9.69886e-05	0.000120386	0.000315417	7.26742e-05	6.58073e-05	7.34193e-05
Bacteria;Bacillati;Bacillota;Bacilli;Bacillales;Anoxybacillaceae;Thermolongibacillus	0	0.000127248	3.0132e-05	0	0.000140172	0	0	0	0	0	0	2.13257e-05	1.69982e-05	2.72208e-05	0.000101788	2.04571e-05	4.50431e-05	1.40755e-05	1.69612e-05	0.000125226	0	1.37935e-05	2.05818e-05	3.60658e-05	0	0.00197658	1.3509e-05	7.16924e-05	0.00096956	1.05068e-05	2.75999e-05	0.000346248	4.21022e-05	0	1.46952e-05	1.92985e-05	6.90557e-05	0	0	0.000126888
Bacteria;Bacillati;Bacillota;Bacilli;Bacillales;Bacillaceae;Alkalibacillus	0	0	0	0	1.96733e-05	0	0	0	0	0	0	0	0	0	0	0	0	0	0	0	0	0	0	0	0	0.000224323	0	0	0.000145248	0	0	4.63572e-05	0	0	0	0	0	0	0	1.99509e-05
Bacteria;Bacillati;Bacillota;Bacilli;Bacillales;Bacillaceae;Alkalihalobacillus	0.000176638	0.00039939	0.000242095	0.000280736	0.00035289	6.08509e-05	9.16163e-05	0.000134091	0.000110229	0.000141685	0.000121442	0.000163141	5.75324e-05	0.0001447	0.000314435	0.000101433	0.000179322	0.000127462	0.000241697	0.00022509	0.000289181	0.000143452	0.000155447	0.000126693	0.000121036	0.00378033	8.58789e-05	0.000223043	0.00209927	0.000171426	0.000152861	0.00106564	0.000178315	8.37572e-05	0.000127849	0.000178281	0.000265647	9.56239e-05	9.42242e-05	0.000497974
Bacteria;Bacillati;Bacillota;Bacilli;Bacillales;Bacillaceae;Alkalihalobacterium	0	0	0	0	0	0	0	0	0	0	0	0	0	0	0	0	0	0	0	0	0	0	0	0	0	0.000142494	0	0	7.20032e-05	0	0	1.83139e-05	0	0	0	0	0	0	0	0
Bacteria;Bacillati;Bacillota;Bacilli;Bacillales;Bacillaceae;Alkalihalophilus	6.98568e-05	5.38713e-05	1.45465e-05	2.31675e-05	5.77903e-05	2.39716e-05	3.57527e-05	5.15737e-05	4.72412e-05	1.94816e-05	0	2.02594e-05	0	2.43555e-05	3.52732e-05	2.4719e-05	1.2748e-05	2.11133e-05	2.61485e-05	2.74758e-05	3.51986e-05	5.31049e-05	1.67904e-05	2.40439e-05	0	0.000290632	1.54389e-05	3.58462e-05	0.000153317	5.47458e-05	0	7.78342e-05	3.03384e-05	0	4.40857e-05	6.52472e-05	4.35487e-05	2.15154e-05	3.29037e-05	4.5488e-05
Bacteria;Bacillati;Bacillota;Bacilli;Bacillales;Bacillaceae;Allobacillus	0	1.85763e-05	0	0	0	0	0	0	0	0	0	0	0	0	0	0	0	0	0	1.95501e-05	0	0	0	0	0	0.000189052	0	0	9.31076e-05	0	0	4.92187e-05	0	0	0	0	0	0	0	3.03254e-05
Bacteria;Bacillati;Bacillota;Bacilli;Bacillales;Bacillaceae;Alteribacillus	0	1.76475e-05	0.000264954	6.54143e-05	2.21325e-05	0	0	0	1.27945e-05	0	0	0.000122623	0	0	2.01561e-05	0	0	1.87673e-05	1.55477e-05	9.51085e-06	0	1.10348e-05	0	0	0	0.000275113	0	1.89188e-05	0.000127247	6.63585e-06	0	5.09356e-05	1.48596e-05	0	0	2.11364e-05	2.67513e-05	0	5.98249e-06	2.47391e-05
Bacteria;Bacillati;Bacillota;Bacilli;Bacillales;Bacillaceae;Alteribacter	0.000156679	0.000107743	7.48104e-05	6.95026e-05	0.000132795	4.79431e-05	0.00013519	0.000127528	0.000134834	4.16198e-05	0	7.57061e-05	1.96133e-05	6.59031e-05	0.000104812	5.02904e-05	4.16436e-05	4.77003e-05	5.15902e-05	7.97855e-05	8.55809e-05	0.000141383	2.70813e-05	4.16144e-05	4.87756e-05	0.000708239	2.12285e-05	8.66284e-05	0.000382982	0.000119445	4.45844e-05	0.000193441	9.90641e-05	0	0.000121971	0.000158983	0.000161752	8.84521e-05	9.32271e-05	0.000150829
Bacteria;Bacillati;Bacillota;Bacilli;Bacillales;Bacillaceae;Amphibacillus	0.000172646	0.000214556	0.000169362	0.000215322	0.000103285	0.000105106	0.000103906	0.000132216	0.000142708	0.000140799	0.000126722	0.000148213	6.66852e-05	0.000116047	0.000158225	0.000104843	8.07376e-05	0.00011886	0.000218375	0.000210295	0.000167711	8.75887e-05	0.000128365	0.000103574	0.000133681	0.00109904	8.00893e-05	0.000118492	0.00063189	0.000242762	0.000148615	0.000325645	0.000119496	3.62948e-05	0.000554011	0.000180119	0.000126291	0.000110924	5.78307e-05	0.000247391
Bacteria;Bacillati;Bacillota;Bacilli;Bacillales;Bacillaceae;Anaerobacillus	0.000932089	0.000397533	0.000393794	0.000470165	0.000790621	0.000355886	0.000564222	0.000535428	0.000876914	0.000373693	0.000369606	0.000403055	0.000291584	0.00034814	0.000763916	0.000370785	0.000311902	0.000376911	0.000269965	0.0003165	0.00053212	0.000894508	0.000306018	0.000442038	0.000373947	0.00270245	0.000261496	0.000329586	0.00162814	0.00113031	0.000392767	0.000874491	0.000511418	0.00041041	0.000994134	0.0012351	0.00119448	0.000652155	0.000503027	0.000531492
Bacteria;Bacillati;Bacillota;Bacilli;Bacillales;Bacillaceae;Aquibacillus	0	1.67187e-05	0	0	2.45916e-05	0	0	0	0	2.03672e-05	0	0	0	0	1.91483e-05	0	1.9547e-05	1.32935e-05	0	1.32095e-05	1.51837e-05	1.10348e-05	1.2999e-05	1.84953e-05	0	0.000311794	1.83337e-05	0	0.000170076	8.84781e-06	0	3.3194e-05	1.36213e-05	3.76908e-05	0	0	1.36867e-05	0	1.04694e-05	3.83057e-05
Bacteria;Bacillati;Bacillota;Bacilli;Bacillales;Bacillaceae;Aquisalibacillus	1.39714e-05	0.000368739	9.66301e-05	0	0.000361497	0	1.56418e-05	2.34426e-05	2.75573e-05	1.41685e-05	0	6.82421e-05	3.13813e-05	0.000110316	0.000308388	4.2619e-05	0.000165724	3.28429e-05	5.08835e-05	0.000150588	0	7.44849e-05	6.17453e-05	5.36364e-05	4.87756e-05	0.00656038	2.60532e-05	0.000309672	0.00321407	3.20733e-05	6.15689e-05	0.00101528	0.000144881	2.51272e-05	3.74729e-05	4.04349e-05	0.000218365	3.2034e-05	1.8446e-05	0.000624064
Bacteria;Bacillati;Bacillota;Bacilli;Bacillales;Bacillaceae;Aureibacillus	0	2.32204e-05	0	0	1.59846e-05	0	0	0	0	0	0	0	0	0	1.41093e-05	0	1.69974e-05	0	0	9.51085e-06	0	1.58625e-05	9.20763e-06	0	0	0.000921275	0	1.49359e-05	0.000364361	1.05068e-05	0	0.000108739	1.30022e-05	0	0	1.37846e-05	1.61752e-05	6.69367e-06	7.47811e-06	3.67096e-05
Bacteria;Bacillati;Bacillota;Bacilli;Bacillales;Bacillaceae;Bacillus	0.00175341	0.00837977	0.00375714	0.00186839	0.00375514	0.00173702	0.00130162	0.00118526	0.00170462	0.00166391	0.00185067	0.00246738	0.00130755	0.00285246	0.00390423	0.00240712	0.00153741	0.00242021	0.00351308	0.00312749	0.00268613	0.00195454	0.00224829	0.00297127	0.00162766	0.0245274	0.00099002	0.00310767	0.0139519	0.00166726	0.00225682	0.00734961	0.00275027	0.00279749	0.001712	0.00232041	0.00298682	0.00158066	0.00118653	0.00639705
Bacteria;Bacillati;Bacillota;Bacilli;Bacillales;Bacillaceae;Caldalkalibacillus	0.000272441	0.000217343	0.000110138	8.7219e-05	0.000254523	9.95742e-05	0.000117314	0.000152846	0.000172233	6.81857e-05	9.24014e-05	7.78387e-05	4.83795e-05	8.16625e-05	0.000181405	5.28475e-05	8.75365e-05	4.69184e-05	5.01768e-05	7.55584e-05	6.9707e-05	0.000193109	6.12037e-05	6.19592e-05	4.15496e-05	0.00105319	3.85973e-05	8.96155e-05	0.000643684	0.000356124	4.24613e-05	0.000384593	0.00010959	6.42139e-05	0.00029464	0.000212283	0.000214011	0.000120486	0.000121644	0.000171578
Bacteria;Bacillati;Bacillota;Bacilli;Bacillales;Bacillaceae;Caldibacillus	0.000193603	0.000287004	0.000153777	0.000197606	0.000336905	0	7.374e-05	7.78293e-05	0.000136803	9.2095e-05	8.97614e-05	0.000119424	3.92266e-05	0.000110316	0.000243889	5.88142e-05	0.000114732	9.85286e-05	0.000131449	0.000186518	0.000189796	0.000144142	0.000127824	0.000108197	0.000130068	0.00360891	5.40362e-05	0.000189188	0.00194843	0.000159813	9.7661e-05	0.000852743	0.000147358	6.0026e-05	0.0001712	0.000244447	0.000236407	9.65802e-05	7.87694e-05	0.000347145
Bacteria;Bacillati;Bacillota;Bacilli;Bacillales;Bacillaceae;Calditerricola	0.000322339	0.000100312	0.000104942	8.7219e-05	0.000130336	5.5319e-05	0.00017206	0.000167849	0.000247032	3.71922e-05	3.69606e-05	0.000119424	2.87662e-05	0.000126075	0.000181405	6.05189e-05	6.28903e-05	0.000311225	6.43111e-05	9.61653e-05	0.000147696	0.000222075	6.28286e-05	4.7163e-05	5.05821e-05	0.000268764	3.76323e-05	0.000233996	0.00017318	0.000267093	7.00612e-05	0.000167115	0.000235277	6.70058e-05	0.000221164	0.000301423	0.000227697	0.00015013	0.000189944	0.000377471
Bacteria;Bacillati;Bacillota;Bacilli;Bacillales;Bacillaceae;Calidifontibacillus	1.59673e-05	5.38713e-05	2.80539e-05	3.13443e-05	4.42649e-05	0	0	0	1.37787e-05	3.1879e-05	0	2.2392e-05	0	2.29228e-05	2.51951e-05	1.44904e-05	1.69974e-05	1.40755e-05	2.68552e-05	3.48731e-05	6.00446e-05	1.86212e-05	2.00401e-05	2.68182e-05	2.89041e-05	0.000339306	1.3509e-05	1.79231e-05	0.000225941	2.15665e-05	4.45844e-05	6.75326e-05	3.7149e-05	2.9315e-05	1.76343e-05	3.584e-05	3.04841e-05	8.12803e-06	5.98249e-06	6.06507e-05
Bacteria;Bacillati;Bacillota;Bacilli;Bacillales;Bacillaceae;Cytobacillus	0.000163664	0.000396604	0.000143387	6.81399e-05	0.000404532	0	0.0001229	0.0001716	0.000163376	0	0.000121442	8.95678e-05	0	0.000163325	0.000370872	5.54046e-05	0.000151277	6.02119e-05	4.02828e-05	0.000187575	0.000135273	0.000271732	0.000277312	0.000152586	0.000218587	0.011669	0.000149564	0.00064324	0.00591667	0.000167002	0.000322706	0.00227722	0.000247041	9.2133e-05	0.00027921	0.000265584	0.000758991	0.000204157	0.000198419	0.00161203
Bacteria;Bacillati;Bacillota;Bacilli;Bacillales;Bacillaceae;Domibacillus	0	0.000170902	1.87026e-05	4.49723e-05	3.31987e-05	2.76595e-05	0	0	0	5.84449e-05	0	3.83862e-05	0	8.30952e-05	6.65151e-05	5.36999e-05	0.000102834	1.09476e-05	7.06715e-05	0.000367753	6.76365e-05	2.06902e-05	1.08325e-05	4.25392e-05	6.86472e-05	0.000202455	4.63167e-05	5.57608e-05	0.000147731	0	0.000199568	6.92496e-05	0.000315767	0.000188454	1.32257e-05	0	0.000276845	0	0	0.000107735
Bacteria;Bacillati;Bacillota;Bacilli;Bacillales;Bacillaceae;Ectobacillus	0.00013672	4.82984e-05	2.90929e-05	0	5.53312e-05	0	4.35736e-05	4.12589e-05	5.60989e-05	0	0	2.77234e-05	0	0	4.6359e-05	2.04571e-05	1.35979e-05	1.72034e-05	1.90813e-05	3.22312e-05	2.41559e-05	7.51745e-05	9.74926e-06	0	0	0.000320259	0	2.58889e-05	0.000145869	4.4239e-05	0	7.38281e-05	2.41469e-05	0	7.4211e-05	0.000112115	0.000104517	4.11183e-05	4.38716e-05	6.46409e-05
Bacteria;Bacillati;Bacillota;Bacilli;Bacillales;Bacillaceae;Evansella	0.000396188	0.000542428	0.000170401	0.000129466	0.000601265	5.90069e-05	0.000124017	0.000157534	0.000227348	7.7041e-05	8.71214e-05	0.000152479	8.23759e-05	0.000209171	0.000400098	0.000123595	0.000161475	0.00011495	0.000143463	0.000288496	0.000118709	0.000247593	0.000101826	0.00013779	7.58732e-05	0.00442085	8.78088e-05	0.000302701	0.00246797	0.000246633	0.000116769	0.00109826	0.000201224	9.63208e-05	0.000221898	0.000382293	0.000683714	0.000267269	0.00021537	0.000681522
Bacteria;Bacillati;Bacillota;Bacilli;Bacillales;Bacillaceae;Fictibacillus	0.00111871	0.000648313	0.000304437	0.000305267	0.000747585	0.000153049	0.000548581	0.000589815	0.000713538	0.000182419	0.000139922	0.000420116	0.000116372	0.000276506	0.000701432	0.000308561	0.000344197	0.000305751	0.000285513	0.000307518	0.000266405	0.00080485	0.000172779	0.000181254	0.000195103	0.00429246	0.000156319	0.000350496	0.00197326	0.000900264	0.000259014	0.00100841	0.00037892	0.000166119	0.000745784	0.0012397	0.00107565	0.000463298	0.000426252	0.000445304
Bacteria;Bacillati;Bacillota;Bacilli;Bacillales;Bacillaceae;Fredinandcohnia	0	0.000209912	3.32491e-05	0	0.000159846	0	0	0	0	0	0	0	0	4.01149e-05	0.000143108	0	7.73381e-05	0	1.4841e-05	8.29558e-05	0	0	2.00401e-05	0	0	0.00279627	0	9.35985e-05	0.00153503	0	0	0.000300463	2.35277e-05	0	0	0	8.14982e-05	0	0	0.000175568
Bacteria;Bacillati;Bacillota;Bacilli;Bacillales;Bacillaceae;Gottfriedia	5.38895e-05	7.80204e-05	3.53271e-05	0	9.83665e-05	0	3.91045e-05	0	4.92095e-05	0	0	0	0	6.30377e-05	8.16322e-05	1.44904e-05	5.43916e-05	2.9715e-05	0	7.60868e-05	0	7.65539e-05	1.46239e-05	1.94201e-05	0	0.00187077	0	7.66711e-05	0.000952801	3.81562e-05	0	0.000359983	5.44853e-05	0	3.45338e-05	6.52472e-05	0.00010825	2.86872e-05	1.99416e-05	9.57643e-05
Bacteria;Bacillati;Bacillota;Bacilli;Bacillales;Bacillaceae;Gracilibacillus	3.89202e-05	0.000126319	6.96152e-05	4.08839e-05	5.2872e-05	4.97871e-05	4.35736e-05	4.87605e-05	5.60989e-05	6.90712e-05	4.22407e-05	4.05188e-05	4.70719e-05	6.1605e-05	8.96946e-05	6.3076e-05	0.000102834	4.37905e-05	5.01768e-05	0.000110432	9.73137e-05	3.24147e-05	7.31194e-05	4.7163e-05	3.97431e-05	0.00060948	2.89479e-05	6.9701e-05	0.000384224	4.4239e-05	0	0.000149945	6.00576e-05	4.32746e-05	5.80462e-05	6.80041e-05	7.21664e-05	3.96839e-05	3.48978e-05	0.00017876
Bacteria;Bacillati;Bacillota;Bacilli;Bacillales;Bacillaceae;Halalkalibacterium (ex Joshi et al. 2022)	1.69652e-05	0.000262855	5.50688e-05	0	0.00041068	0	0	0	1.96838e-05	2.39093e-05	0	4.69165e-05	0	0.000104585	0.000375911	4.9438e-05	0.000232014	0	6.92581e-05	0.000100921	0	4.27598e-05	4.71214e-05	7.12069e-05	0	0.00658154	0	0.000178235	0.00335001	1.65896e-05	0	0.00139415	6.563e-05	0	1.17562e-05	1.56226e-05	0.000105761	7.17179e-06	6.48103e-06	0.000296071
Bacteria;Bacillati;Bacillota;Bacilli;Bacillales;Bacillaceae;Halobacillus	0.000612744	0.000858225	0.000855124	0.00100983	0.000447568	0.000709927	0.000413391	0.000419153	0.000525558	0.000894384	0.000525368	0.00100977	0.000443261	0.000581666	0.000512972	0.000432156	0.000418136	0.000671715	0.000996469	0.000853335	0.00112704	0.000493807	0.000747985	0.000548386	0.000843638	0.00170852	0.000427465	0.000554621	0.00142206	0.000546352	0.000734581	0.000979796	0.000661872	0.000383887	0.000612792	0.000710367	0.000543114	0.000280656	0.000306104	0.000874647
Bacteria;Bacillati;Bacillota;Bacilli;Bacillales;Bacillaceae;Halolactibacillus	0.000182626	0.000881445	0.000203651	4.90607e-05	0.00107711	3.31914e-05	6.70363e-05	7.12654e-05	0.000130897	3.09935e-05	0	0.000126888	4.83795e-05	0.000351005	0.000982609	0.000109957	0.000290655	5.8648e-05	7.2085e-05	0.000260492	3.86494e-05	0.000226903	0.000130532	7.95298e-05	5.78082e-05	0.0170563	5.30712e-05	0.000566569	0.00868011	0.000154284	7.85534e-05	0.00346477	0.000173981	0	0.000152096	0.000167253	0.000502054	7.64991e-05	7.3784e-05	0.00114279
Bacteria;Bacillati;Bacillota;Bacilli;Bacillales;Bacillaceae;Heyndrickxia	2.89407e-05	0.000130963	0	0	0.000103285	0	0	0	0	0	0	0	0	0	8.46556e-05	0	3.73942e-05	0	0	6.97462e-05	0	0	9.20763e-06	3.51411e-05	0	0.00134805	0	3.18633e-05	0.000581612	1.76956e-05	0	0.000289017	2.60043e-05	0	0	1.74605e-05	4.85257e-05	1.29092e-05	0	8.69859e-05
Bacteria;Bacillati;Bacillota;Bacilli;Bacillales;Bacillaceae;Lederbergia	0.000110773	0.000104027	4.05223e-05	3.54327e-05	0.000153698	4.24112e-05	7.374e-05	8.72064e-05	9.64507e-05	2.39093e-05	0	3.94525e-05	4.18417e-05	3.15189e-05	0.000109851	3.32428e-05	3.48446e-05	1.17296e-05	4.94701e-05	5.548e-05	5.10725e-05	5.7243e-05	2.70813e-05	1.5721e-05	0	0.00109904	1.64038e-05	7.76668e-05	0.000472366	6.19346e-05	0	0.000232358	5.82002e-05	0	7.86196e-05	8.08697e-05	9.82956e-05	4.20745e-05	4.38716e-05	0.000122099
Bacteria;Bacillati;Bacillota;Bacilli;Bacillales;Bacillaceae;Lentibacillus	0.000104785	0.00036038	0.000409379	0.000440183	0.00011804	0.000180709	6.81536e-05	8.25178e-05	8.95614e-05	0.000348898	0.000256084	0.000355072	0.000167367	0.000233526	0.000140085	0.00015769	0.000170824	0.000263525	0.000400001	0.000347146	0.000498301	8.55197e-05	0.000267021	0.000186802	0.000339623	0.000584791	0.000150529	0.000247936	0.000573543	9.2902e-05	0.000256891	0.000384593	0.000205558	0.000203809	0.000102867	0.000155307	0.00012007	4.58995e-05	3.58949e-05	0.00057698
Bacteria;Bacillati;Bacillota;Bacilli;Bacillales;Bacillaceae;Litchfieldia	0	0	0	0	0	0	0	0	0	0	0	0	0	0	0	0	0	0	0	1.00392e-05	0	1.03451e-05	8.66601e-06	0	0	0.0003386	0	1.29445e-05	0.000159524	0	0	6.00926e-05	0	0	0	0	1.18204e-05	0	0	3.51136e-05
Bacteria;Bacillati;Bacillota;Bacilli;Bacillales;Bacillaceae;Litoribacterium	1.39714e-05	0.000433756	0.000169362	0.000224862	2.70508e-05	9.21984e-05	0	1.40655e-05	0	0.000309935	0.000142562	0.000142882	0.000232745	0.000250718	3.93044e-05	0.000123595	0.000482726	0.000134499	0.000221909	0.000286911	0.000180824	1.31038e-05	0.000228024	0.000190502	0.000140907	0.000146021	0.000134125	0.000140398	0.000204837	2.65434e-05	8.49226e-05	0.000112745	5.51044e-05	0.000207997	1.76343e-05	1.28656e-05	2.42628e-05	7.17179e-06	1.04694e-05	0.000197913
Bacteria;Bacillati;Bacillota;Bacilli;Bacillales;Bacillaceae;Lysinibacillus	0.000299386	0.00051735	0.000157933	5.99631e-05	0.000478307	2.58155e-05	0.00022122	0.000202544	0.000239158	3.80777e-05	0.000100322	0.000115159	6.79928e-05	0.000167623	0.000421262	0.000109957	0.00039179	8.6017e-05	0.00013993	0.000206068	7.52283e-05	0.000197247	0.000114283	0.000186802	3.79366e-05	0.00558831	5.98258e-05	0.00041024	0.00302537	0.00022949	5.73228e-05	0.00109884	0.000175839	3.35029e-05	0.000268923	0.000259151	0.000317905	0.000171645	0.000232818	0.00086108
Bacteria;Bacillati;Bacillota;Bacilli;Bacillales;Bacillaceae;Mangrovibacillus	0	2.69356e-05	0	0	0	0	0	0	0	0	0	0	0	0	0	0	0	0	0	0	0	0	0	0	0	0.000194695	0	0	0.000131592	0	0	8.58466e-06	0	0	0	0	0	0	0	1.91529e-05
Bacteria;Bacillati;Bacillota;Bacilli;Bacillales;Bacillaceae;Marinococcus	7.18527e-05	3.5295e-05	2.38978e-05	2.58931e-05	8.23819e-05	0	5.02773e-05	5.81376e-05	4.92095e-05	1.85961e-05	0	2.2392e-05	0	3.43842e-05	3.22497e-05	2.38666e-05	1.35979e-05	2.42412e-05	2.61485e-05	2.53623e-05	2.41559e-05	7.31055e-05	8.66601e-06	1.20219e-05	0	0.000322376	1.54389e-05	3.48505e-05	0.00012973	5.41928e-05	0	7.72619e-05	2.91001e-05	0	4.84943e-05	6.06523e-05	6.78115e-05	4.44651e-05	4.53672e-05	5.74586e-05
Bacteria;Bacillati;Bacillota;Bacilli;Bacillales;Bacillaceae;Mesobacillus	0.000233521	0.000769059	0.000511204	0.000511049	0.000365186	0.000291347	0.000212282	0.000239114	0.000446823	0.000506522	0.000303605	0.000422248	0.000239282	0.000544417	0.000545222	0.000301742	0.000533718	0.000444942	0.00038516	0.000550044	0.000830963	0.000231041	0.000418135	0.000341238	0.000363108	0.0027737	0.000271146	0.000539685	0.00162628	0.000273176	0.000358798	0.00102444	0.000537423	0.000671454	0.000408528	0.000466839	0.000457261	0.000190292	0.000219856	0.00143726
Bacteria;Bacillati;Bacillota;Bacilli;Bacillales;Bacillaceae;Metabacillus	2.99386e-05	0.000615804	0.000124684	0	0.000901283	0	0	0	2.5589e-05	0	0	0.0001866	0.00013337	0.000467052	0.00121642	0.000133824	0.000141928	7.58514e-05	4.24029e-05	0.000170139	1.58739e-05	0.000112417	6.44534e-05	4.53135e-05	3.97431e-05	0.015024	2.50882e-05	0.000758745	0.00862176	0.000113915	9.5538e-05	0.00376523	8.73002e-05	0	4.04119e-05	4.04349e-05	0.000459127	2.3906e-05	2.24343e-05	0.00107176
Bacteria;Bacillati;Bacillota;Bacilli;Bacillales;Bacillaceae;Neobacillus	9.58036e-05	0.000340875	0.000261836	9.4033e-05	0.000379941	7.19147e-05	6.59191e-05	4.96982e-05	6.49566e-05	0.000113348	0.000126722	0.00012902	9.41439e-05	0.000127508	0.000340638	7.84189e-05	0.000183572	9.93105e-05	0.000145583	0.00038836	0.00012492	0.000151728	0.000144614	0.000148887	0.000164392	0.00799308	5.5966e-05	0.000258889	0.00388196	9.62199e-05	0.000150738	0.00122703	0.000250756	6.0026e-05	8.44977e-05	8.63836e-05	0.00045104	5.78525e-05	3.78891e-05	0.000604911
Bacteria;Bacillati;Bacillota;Bacilli;Bacillales;Bacillaceae;Niallia	0.000103787	0.000704042	0.000869671	0.000866739	0.000290181	0.000293191	7.03882e-05	0.000120964	0.000153534	0.000642008	0.000366966	0.000775188	0.000180442	0.000375361	0.000353739	0.000290661	0.000215017	0.000465274	0.000775267	0.000563782	0.0013686	0.000123452	0.000654825	0.000433715	0.000587114	0.0027342	0.000231584	0.000470979	0.00168959	0.00012221	0.000660273	0.00119327	0.000380778	0.000217769	0.000170465	0.000161739	0.000255693	0.000142002	0.000103696	0.00143646
Bacteria;Bacillati;Bacillota;Bacilli;Bacillales;Bacillaceae;Oceanobacillus	0.00016566	0.000567506	0.000210924	0.000145819	0.000501669	0.000119858	0.000102789	0.000112524	0.000154518	0.000131944	0.000150482	0.000169539	7.3223e-05	0.000137537	0.00044545	0.000117628	0.000534568	9.54007e-05	0.000124382	0.000238828	0.000199459	0.000164143	0.000149489	0.000179404	0.000139101	0.00629514	6.17556e-05	0.000284778	0.00353002	0.000146542	0.000229291	0.00141075	0.000250137	0.000143783	0.000218224	0.000211364	0.000301108	0.000103752	9.97081e-05	0.000562615
Bacteria;Bacillati;Bacillota;Bacilli;Bacillales;Bacillaceae;Ornithinibacillus	0.000272441	0.0015214	0.000670177	0.000568286	0.00114228	0.000317162	0.000169825	0.00013878	0.000252937	0.000428596	0.000398646	0.000552335	0.000227514	0.000558743	0.00102594	0.000262533	0.000698592	0.000326865	0.000555478	0.000818462	0.000458962	0.000346217	0.000503712	0.000476254	0.000644922	0.0184481	0.00027597	0.000982784	0.0100084	0.000312991	0.000598705	0.00346477	0.000665587	0.000353176	0.000317417	0.000363914	0.000744682	0.000148217	0.000142084	0.00192486
Bacteria;Bacillati;Bacillota;Bacilli;Bacillales;Bacillaceae;Paraliobacillus	0.000133726	7.89493e-05	5.61078e-05	5.31491e-05	8.60707e-05	3.50354e-05	8.15609e-05	6.37638e-05	0.000101372	3.0108e-05	0	4.26513e-05	2.87662e-05	4.44129e-05	6.95385e-05	4.00618e-05	2.97454e-05	3.75347e-05	5.37104e-05	6.18205e-05	2.62264e-05	0.00010621	3.41224e-05	2.77429e-05	0	0.000479684	2.31584e-05	5.97437e-05	0.000230286	0.000111704	5.73228e-05	0.000134493	8.35853e-05	2.9315e-05	8.74367e-05	0.00012498	0.000107627	0.000100405	6.7303e-05	0.000128484
Bacteria;Bacillati;Bacillota;Bacilli;Bacillales;Bacillaceae;Paucisalibacillus	0	0	0	0	0	0	0	0	0	0	0.000126722	0	0	0	0	0	0	0	0	0	0.000217403	0.000692433	0.00017007	0.00015536	0.000182457	0.00399054	7.71945e-05	0.000166287	0.00218182	0.00092902	0.000123138	0.000853315	0.000386969	9.49249e-05	0.000739171	0.000575278	0.000674382	0.000387755	0.000409302	0.00030485
Bacteria;Bacillati;Bacillota;Bacilli;Bacillales;Bacillaceae;Pelagirhabdus	0.000231525	0.000365024	0.000276383	0.000305267	0.00023485	0.000143829	9.16163e-05	0.00010596	0.000147629	0.000247062	0.000176883	0.00022392	8.10683e-05	0.000209171	0.000202569	0.000103138	0.000175073	0.000245539	0.000369612	0.000262605	0.000280898	0.000185522	0.000172237	0.000180329	0.000256524	0.0013417	0.000127371	0.000238975	0.000818105	0.000180274	0.000273875	0.000478452	0.0001455	0.000174494	0.00016973	0.000262827	0.000288043	0.000131961	0.000106688	0.00031682
Bacteria;Bacillati;Bacillota;Bacilli;Bacillales;Bacillaceae;Peribacillus	0.000182626	0.00128734	0.000458214	8.31306e-05	0.00150132	6.08509e-05	9.38509e-05	0.000101272	0.000121055	5.40172e-05	0.000248164	0.00040732	0.000139908	0.000429803	0.00168303	0.000269352	0.00051587	0.0002299	0.000145583	0.001024	8.07497e-05	0.000537257	0.000270271	0.000289451	0.000126455	0.0231532	0.000197811	0.00104352	0.0122939	0.000238891	0.000343937	0.00506438	0.000390684	7.25896e-05	0.00021602	0.000395159	0.000997887	0.00011953	0.000117157	0.00226243
Bacteria;Bacillati;Bacillota;Bacilli;Bacillales;Bacillaceae;Pontibacillus	0.000133726	6.13018e-05	7.89665e-05	4.08839e-05	8.11524e-05	4.97871e-05	6.92709e-05	6.56392e-05	0.000125976	7.7041e-05	3.96006e-05	9.59655e-05	4.44568e-05	6.01724e-05	0.000105819	6.3076e-05	2.12467e-05	4.77003e-05	6.85514e-05	0.000106205	5.65938e-05	0.000112417	6.01204e-05	4.43887e-05	6.14212e-05	0.00044018	5.40362e-05	5.07821e-05	0.000215389	0.000176403	8.49226e-05	0.000112173	9.10151e-05	2.79191e-05	0.000149892	0.000195741	0.000162996	8.12803e-05	6.83001e-05	9.65623e-05
Bacteria;Bacillati;Bacillota;Bacilli;Bacillales;Bacillaceae;Priestia	0.000196597	0.000459763	0.000207807	0.000103573	0.000581592	6.45389e-05	0.000116196	0.000120964	0.000100387	9.29805e-05	0.000142562	0.000113026	8.4991e-05	0.000163325	0.000574449	0.000136381	0.000254111	9.07088e-05	0.000130742	0.000345561	0.000107666	0.000231041	0.0001067	0.000168307	9.75513e-05	0.00736738	0.000101318	0.000301706	0.00409177	0.000158708	0.000184707	0.00186173	0.000260043	7.95694e-05	0.000192508	0.000191147	0.00047157	0.000142002	0.000123638	0.000774893
Bacteria;Bacillati;Bacillota;Bacilli;Bacillales;Bacillaceae;Pseudalkalibacillus	0	2.41492e-05	0	0	0	0	0	0	0	0	0	0	0	0	0	0	0	0	0	1.1096e-05	0	0	0	0	0	0.000180587	0	0	9.55904e-05	0	0	4.63572e-05	0	0	0	0	0	0	0	2.95273e-05
Bacteria;Bacillati;Bacillota;Bacilli;Bacillales;Bacillaceae;Pseudogracilibacillus	2.69448e-05	1.76475e-05	0	0	3.68874e-05	0	1.45245e-05	1.40655e-05	2.0668e-05	0	0	0	0	0	2.21717e-05	0	0	0	9.89401e-06	2.11352e-05	0	3.1725e-05	0	0	0	0.000298391	0	1.0953e-05	0.00023401	2.32255e-05	0	8.18404e-05	9.90641e-06	0	1.543e-05	2.66502e-05	3.04841e-05	1.52998e-05	2.44285e-05	2.39411e-05
Bacteria;Bacillati;Bacillota;Bacilli;Bacillales;Bacillaceae;Pseudoneobacillus	0	0	7.68885e-05	0	0	0	0	0	0	0	0	0	0	0	0	0	0	0	0	0	0	0	0	0	0	0.000291337	0	0	0.000116074	0	0	6.06649e-05	0	0	0	0	0	0	0	0
Bacteria;Bacillati;Bacillota;Bacilli;Bacillales;Bacillaceae;Psychrobacillus	4.19141e-05	0.000278644	0.000230665	3.81583e-05	0.000346742	6.08509e-05	3.12836e-05	0	3.05099e-05	2.65659e-05	5.80809e-05	7.8905e-05	0.000184365	0.000296564	0.000261021	7.07475e-05	0.000177623	0.000104002	0.000127209	3.69866e-05	4.48609e-05	0.000136556	0.000185778	0.000143339	6.68407e-05	0.018817	4.82466e-05	0.000332573	0.01014	4.25801e-05	8.49226e-05	0.000432094	0.000261282	7.39856e-05	2.86557e-05	3.30831e-05	0.000210278	2.96434e-05	2.24343e-05	0.000711848
Bacteria;Bacillati;Bacillota;Bacilli;Bacillales;Bacillaceae;Robertmurraya	0	5.94441e-05	0	0	3.68874e-05	0	0	0	0	0	0	0	0	0	6.14761e-05	0	3.73942e-05	0	1.41343e-05	2.80042e-05	0	0	0	0	0	0.0013798	0	4.28163e-05	0.000662305	0	0	0.000326217	1.79554e-05	0	0	0	7.40327e-05	0	0	0.00022345
Bacteria;Bacillati;Bacillota;Bacilli;Bacillales;Bacillaceae;Rossellomorea	0	4.17967e-05	0	0	0	0	0	0	0	0	0	0	0	0	0	0	0	0	0	0	0	9.51751e-05	0	0	0	0.000334368	0	0	0.000199871	4.25801e-05	0	4.12064e-05	0	0	0	0	4.79035e-05	0	0	3.43155e-05
Bacteria;Bacillati;Bacillota;Bacilli;Bacillales;Bacillaceae;Salibacterium	0.00104486	0.000380814	0.00041873	0.000534216	0.000457404	0.000438864	0.000567574	0.000673271	0.00101569	0.000442764	0.000517448	0.000373199	0.000277201	0.00026218	0.000481731	0.000263385	0.000341647	0.000322955	0.00028834	0.000286911	0.000507274	0.000728986	0.000388346	0.0004929	0.000404657	0.000614418	0.000275005	0.000274821	0.000507747	0.000976577	0.000403382	0.000325645	0.00028419	0.000287567	0.00089641	0.00100628	0.000842356	0.000598128	0.000587779	0.000409392
Bacteria;Bacillati;Bacillota;Bacilli;Bacillales;Bacillaceae;Salicibibacter	5.48875e-05	3.62238e-05	1.66245e-05	0	3.68874e-05	0	5.58636e-05	3.18819e-05	4.72412e-05	0	0	0	0	1.43268e-05	5.34136e-05	1.61952e-05	1.18982e-05	1.79854e-05	9.89401e-06	1.5323e-05	1.38034e-05	4.13805e-05	6.49951e-06	0	0	0.000215858	0	1.89188e-05	0.00010366	3.70502e-05	0	6.12372e-05	4.89129e-05	0	4.11467e-05	6.06523e-05	5.28805e-05	3.82496e-05	3.83876e-05	5.10743e-05
Bacteria;Bacillati;Bacillota;Bacilli;Bacillales;Bacillaceae;Salimicrobium	0.00069258	0.000698469	0.000252485	0.000144456	0.000800457	0.000123546	0.000534056	0.000362891	0.000459617	7.17278e-05	9.76815e-05	0.000328415	5.75324e-05	0.000146133	0.00056437	0.000438975	0.000228615	0.000405844	0.000172439	0.0001992	0.000176683	0.000587603	0.000129449	0.000104498	9.57448e-05	0.00189969	7.71945e-05	0.000278804	0.0012644	0.000540269	0.000118892	0.00100612	0.000273045	0.000279191	0.000382076	0.00111931	0.000675626	0.000479076	0.000498042	0.000909761
Bacteria;Bacillati;Bacillota;Bacilli;Bacillales;Bacillaceae;Salinibacillus	3.59264e-05	7.15187e-05	1.76636e-05	0	3.68874e-05	0	0	0	0	2.21382e-05	0	0	0	0	3.6281e-05	1.27857e-05	1.18982e-05	1.40755e-05	1.90813e-05	4.59691e-05	3.51986e-05	2.7587e-05	1.62488e-05	2.86677e-05	0	0.000265942	0	1.59317e-05	0.000148351	2.10135e-05	0	9.78651e-05	3.34341e-05	0	1.32257e-05	2.57313e-05	2.92398e-05	1.72123e-05	9.97081e-06	5.34684e-05
Bacteria;Bacillati;Bacillota;Bacilli;Bacillales;Bacillaceae;Salirhabdus	1.69652e-05	0.000176475	0.000111177	4.63351e-05	0.000221325	0	0	3.37573e-05	2.65732e-05	3.09935e-05	0	7.8905e-05	7.06079e-05	0.000118912	0.000398083	5.88142e-05	7.81879e-05	4.06626e-05	4.31096e-05	0.000235129	4.55511e-05	4.96566e-05	7.20362e-05	5.73354e-05	5.60017e-05	0.00469667	3.47375e-05	0.000231009	0.00271315	3.92621e-05	9.7661e-05	0.000843586	0.00012383	3.21069e-05	2.27776e-05	6.15713e-05	0.000225831	2.91653e-05	3.48978e-05	0.000549048
Bacteria;Bacillati;Bacillota;Bacilli;Bacillales;Bacillaceae;Salisediminibacterium	0.000524924	0.00025821	0.000196377	0.000128103	0.000475848	7.56027e-05	0.00028267	0.000282249	0.000348404	0.000140799	0.000139922	0.00015781	8.62985e-05	0.000216334	0.00040413	0.00021139	0.000159775	0.000190019	0.000137809	0.000211352	0.000278828	0.000464841	0.000133782	0.000119295	0.000158972	0.00183973	0.000121581	0.000309672	0.00118619	0.000594462	0.000227168	0.000538544	0.000296573	0.000146575	0.000531233	0.000818806	0.000715442	0.000475251	0.000477103	0.000535482
Bacteria;Bacillati;Bacillota;Bacilli;Bacillales;Bacillaceae;Salsuginibacillus	2.59468e-05	8.82374e-05	1.35074e-05	0	8.97594e-05	2.02836e-05	3.35182e-05	2.62557e-05	4.33044e-05	0	0	0.000107695	0	2.00575e-05	3.82966e-05	1.36381e-05	2.63459e-05	1.56395e-05	0	1.37379e-05	1.6564e-05	2.34489e-05	1.2999e-05	0	0	0.000307562	0	2.09103e-05	0.00021601	2.76494e-05	0	0.00023293	1.73362e-05	0	3.96772e-05	1.92985e-05	6.65673e-05	3.34684e-05	2.54256e-05	2.87293e-05
Bacteria;Bacillati;Bacillota;Bacilli;Bacillales;Bacillaceae;Siminovitchia	2.49489e-05	4.55119e-05	1.35074e-05	0	6.63974e-05	0	1.67591e-05	2.90688e-05	3.14941e-05	1.06263e-05	0	0	0	1.86248e-05	4.53512e-05	1.36381e-05	2.37963e-05	0	0	3.01177e-05	0	2.62076e-05	0	1.20219e-05	0	0.000925507	0	2.98718e-05	0.000532575	1.71426e-05	0	0.000191724	2.10511e-05	0	3.37991e-05	1.37846e-05	3.79496e-05	1.67342e-05	9.47227e-06	7.10252e-05
Bacteria;Bacillati;Bacillota;Bacilli;Bacillales;Bacillaceae;Sutcliffiella	0	0	0	0	0	0	0	0	0	0	0	0	0	0	2.31795e-05	0	0	0	0	1.26811e-05	0	0	0	0	0	0.000376693	0	0	0.000234631	0	0	6.69603e-05	0	0	0	0	1.92858e-05	0	0	3.59116e-05
Bacteria;Bacillati;Bacillota;Bacilli;Bacillales;Bacillaceae;Tenuibacillus	0	9.0095e-05	0	0	7.86932e-05	0	0	0	0	0	0	0	0	0	6.55073e-05	0	2.63459e-05	0	0	5.07245e-05	0	0	9.74926e-06	0	0	0.00103485	0	3.58462e-05	0.000477331	0	0	0.000196875	1.17639e-05	0	0	0	1.30646e-05	0	0	3.99018e-05
Bacteria;Bacillati;Bacillota;Bacilli;Bacillales;Bacillaceae;Tepidibacillus	2.69448e-05	1.4861e-05	0	0	2.09029e-05	0	0	0	1.86996e-05	1.77106e-05	0	2.13257e-05	0	0	1.41093e-05	0	0	0	0	2.00785e-05	0	0	0	0	0	0.000105813	0	1.89188e-05	7.32446e-05	0	0	1.43078e-05	1.60979e-05	0	0	0	1.18204e-05	1.14749e-05	9.97081e-06	0
Bacteria;Bacillati;Bacillota;Bacilli;Bacillales;Bacillaceae;Virgibacillus	0.000233521	0.000398462	0.000141309	0.000139005	0.000335676	8.48225e-05	0.000138542	0.000141593	0.000180107	8.14686e-05	5.54409e-05	0.000116225	6.27626e-05	0.000163325	0.000304357	0.000109105	0.000508222	9.85286e-05	0.000120848	0.000214523	0.00012216	0.000192419	0.000112116	8.78527e-05	6.68407e-05	0.00411893	6.27205e-05	0.000236983	0.00254308	0.000118339	8.49226e-05	0.00091398	0.000164075	4.60665e-05	0.000209407	0.000213202	0.000264403	0.000154433	0.000138096	0.000489994
Bacteria;Bacillati;Bacillota;Bacilli;Bacillales;Bacillales Family X. Incertae Sedis;Brockia	0.000102789	0	0	0	5.53312e-05	0	8.04436e-05	6.18884e-05	9.84191e-05	0	0	0	0	0	7.76009e-05	0	0	0	0	0	0	0.000102762	0	0	0	9.17042e-06	0	0	7.4486e-06	0.000113363	0	0	1.30022e-05	0	3.89424e-05	9.09784e-05	9.51849e-05	7.55429e-05	9.62183e-05	0
Bacteria;Bacillati;Bacillota;Bacilli;Bacillales;Bacillales_Incertae_sedis;Exiguobacterium	0.000228532	0.000113315	0.000131957	0.000193517	0.000111892	9.40423e-05	0.000174294	0.000123777	0.000203728	0.000197473	0.000163683	0.000105562	0.000104604	9.45566e-05	0.000131015	8.69427e-05	0.00012833	0.00010322	7.77387e-05	7.02746e-05	0.000100765	0.000187592	0.000149489	0.000146113	0.000168005	0.000250423	9.35984e-05	9.45942e-05	0.000177525	0.000208476	0.000203814	0.000132204	0.000107113	0.000178682	0.000221164	0.000195741	0.000164241	0.000124789	0.000149562	0.000110129
Bacteria;Bacillati;Bacillota;Bacilli;Bacillales;Caryophanaceae;Caryophanon	0.000145701	0.000110529	8.41617e-05	7.3591e-05	0.00011804	7.74466e-05	0.000103906	6.09507e-05	0.000134834	5.49028e-05	3.69606e-05	7.57061e-05	2.87662e-05	8.16625e-05	0.000111866	4.43237e-05	6.88394e-05	5.94299e-05	8.48058e-05	8.40125e-05	5.59036e-05	9.44854e-05	5.47042e-05	3.51411e-05	3.97431e-05	0.00105037	2.99129e-05	0.000244949	0.000543127	0.00012221	6.15689e-05	0.000100727	8.54428e-05	3.76908e-05	9.69886e-05	7.81128e-05	9.0208e-05	7.84116e-05	7.47811e-05	0.000288091
Bacteria;Bacillati;Bacillota;Bacilli;Bacillales;Caryophanaceae;Chryseomicrobium	0	3.15797e-05	0	0	1.4755e-05	0	0	0	0	1.59395e-05	0	0	0	0	0	0	0.000175073	0	0	1.05676e-05	0	0	7.04113e-06	0	0	0.000185525	1.06142e-05	1.0953e-05	0.000123523	0	0	3.60556e-05	0	0	0	0	8.08761e-06	0	0	1.59607e-05
Bacteria;Bacillati;Bacillota;Bacilli;Bacillales;Caryophanaceae;Filibacter	0	0.000101241	0.000116372	0	7.74636e-05	0	0	0	0	0	0	0	0	2.72208e-05	4.53512e-05	1.87523e-05	0	2.34592e-05	2.04947e-05	0	0	0	3.68305e-05	0	0	0.000107929	0	4.28163e-05	8.87625e-05	0	0	3.03325e-05	0	0	0	0	2.17743e-05	0	1.29621e-05	6.22468e-05
Bacteria;Bacillati;Bacillota;Bacilli;Bacillales;Caryophanaceae;Jeotgalibacillus	0.000519934	0.000764415	0.000884217	0.000831306	0.000333217	0.000470212	0.000215634	0.000262557	0.000377929	0.000625183	0.000485768	0.00054807	0.000362192	0.000630377	0.00047266	0.000371637	0.000624654	0.000760859	0.00110106	0.000759283	0.000634265	0.000365528	0.000519961	0.000499373	0.000787636	0.00108846	0.000360884	0.000921049	0.000747964	0.000383774	0.000673012	0.000675326	0.000476746	0.000304318	0.000458492	0.000434675	0.000936296	0.000608168	0.000584289	0.00122658
Bacteria;Bacillati;Bacillota;Bacilli;Bacillales;Caryophanaceae;Paenisporosarcina	3.09366e-05	8.17357e-05	2.07807e-05	0	8.60707e-05	0	0	0	1.18103e-05	0	0	0	0	2.29228e-05	3.82966e-05	0	0	0	1.13074e-05	5.44232e-05	0	0.000586223	1.02909e-05	0	0	0.000510722	0	2.68847e-05	0.000211665	0.000118339	3.82152e-05	3.26217e-05	1.98128e-05	0	0	1.28656e-05	0.000162996	1.72123e-05	9.47227e-06	6.06507e-05
Bacteria;Bacillati;Bacillota;Bacilli;Bacillales;Caryophanaceae;Planococcus	0.000256474	0.000840577	0.000706543	0.000734548	0.000329528	0.000287659	0.000178764	0.000234426	0.000316909	0.000403801	0.000274564	0.000433977	0.000286354	0.000461321	0.000364825	0.000361409	0.0003255	0.000527832	0.000850885	0.000848579	0.000487259	0.000236558	0.000473381	0.000289451	0.000697311	0.00193355	0.000236408	0.000370411	0.00160642	0.000372714	0.00060932	0.000917986	0.000594385	0.000237312	0.000466574	0.000372184	0.000291154	0.000170689	0.000156043	0.000433333
Bacteria;Bacillati;Bacillota;Bacilli;Bacillales;Caryophanaceae;Solibacillus	0.00115463	0.000441187	0.000314827	0.000235764	0.00073406	0.000276595	0.000616734	0.000617946	0.000736175	0.000291339	0.000253444	0.000374265	0.000201363	0.000313756	0.000741744	0.000375047	0.000278757	0.000326865	0.000273499	0.000273173	0.000323689	0.000971752	0.000321184	0.000266332	0.000245685	0.00186512	0.00021325	0.00043812	0.00111232	0.000908559	0.000250522	0.000500199	0.000456933	0.000164723	0.000858937	0.000932759	0.000838623	0.000683233	0.0006491	0.000474033
Bacteria;Bacillati;Bacillota;Bacilli;Bacillales;Caryophanaceae;Sporosarcina	0.000213562	0.00471652	0.00188377	0.000100847	0.00130336	0.000101418	0.000106141	0.00016316	0.000184044	3.1879e-05	0	0.000364669	0.000333426	0.0006533	0.000993695	0.000469661	2.12467e-05	0.000759296	0.000510248	0.000420063	0.00012423	0.000164143	0.000860101	3.1442e-05	0.000189683	0.00355107	6.46504e-05	0.00137112	0.00250397	0.000166449	9.5538e-05	0.00108167	0.000343009	4.74624e-05	0.00023145	0.000104763	0.000572354	0.000132439	0.000175486	0.00176525
Bacteria;Bacillati;Bacillota;Bacilli;Bacillales;Caryophanaceae;Ureibacillus	6.68629e-05	0.000247065	4.36394e-05	0	0.000158616	0	7.48572e-05	8.15801e-05	8.66088e-05	1.59395e-05	0	1.38617e-05	1.96133e-05	2.29228e-05	0.000121944	9.37617e-05	0.000487825	3.12789e-05	2.33216e-05	3.91002e-05	3.38182e-05	9.86235e-05	3.08727e-05	0	0	0.0006772	1.15792e-05	7.26882e-05	0.000361257	6.19346e-05	0	0.000211183	5.51044e-05	4.46705e-05	5.29029e-05	7.44369e-05	7.34106e-05	5.35494e-05	6.03234e-05	0.000171578
Bacteria;Bacillati;Bacillota;Bacilli;Bacillales;Caryophanaceae;Viridibacillus	0	0.000544285	0.000351193	5.86003e-05	6.27086e-05	9.03544e-05	0	1.03147e-05	0	4.60475e-05	4.48807e-05	0.000214323	0.000146446	0.000106018	7.25619e-05	7.92713e-05	0	0.000106348	0.000350531	0.000122056	2.89871e-05	2.68973e-05	0.000445758	0.000150737	3.79366e-05	0.00076044	3.57025e-05	6.17352e-05	0.000439468	8.84781e-06	8.70457e-05	0.000204887	0.000139309	3.62948e-05	1.2491e-05	0	3.11062e-05	0	1.59533e-05	0.000112523
Bacteria;Bacillati;Bacillota;Bacilli;Bacillales;Gemellaceae;Gemella	2.59468e-05	1.11458e-05	0	0	0	0	0	0	1.18103e-05	0	0	0	0	0	0	0	0	0	0	0	0	0	0	0	0	0.000243369	0	0	9.37283e-05	8.29482e-06	0	2.80432e-05	8.66811e-06	0	1.39605e-05	0	1.05761e-05	6.69367e-06	0	1.67587e-05
Bacteria;Bacillati;Bacillota;Bacilli;Bacillales;Listeriaceae;Listeria	0.000100793	5.10848e-05	3.221e-05	5.17863e-05	3.44283e-05	0	6.03327e-05	4.31343e-05	7.18459e-05	6.90712e-05	6.6001e-05	7.1441e-05	2.74586e-05	3.86822e-05	4.93824e-05	2.4719e-05	4.92924e-05	4.69184e-05	1.76679e-05	2.53623e-05	3.03674e-05	6.82778e-05	2.27483e-05	4.06897e-05	4.51626e-05	0.000123448	0	3.38548e-05	6.5796e-05	6.46996e-05	4.88305e-05	4.52125e-05	3.59107e-05	5.16503e-05	6.02505e-05	8.27077e-05	3.85717e-05	4.06402e-05	3.73905e-05	3.27195e-05
Bacteria;Bacillati;Bacillota;Bacilli;Bacillales;Paenibacillaceae;Aneurinibacillus	5.58854e-05	3.71526e-05	3.42881e-05	0	4.67241e-05	0	4.58082e-05	5.71999e-05	4.33044e-05	2.74514e-05	0	3.51874e-05	2.61511e-05	0	4.33356e-05	2.4719e-05	1.9547e-05	2.65871e-05	3.25089e-05	3.01177e-05	2.41559e-05	6.68984e-05	2.43731e-05	1.47962e-05	2.52911e-05	0.000144611	1.64038e-05	2.09103e-05	7.13825e-05	4.14741e-05	0	4.12064e-05	2.97192e-05	0	4.40857e-05	4.22728e-05	5.66133e-05	3.82496e-05	2.84168e-05	2.3143e-05
Bacteria;Bacillati;Bacillota;Bacilli;Bacillales;Paenibacillaceae;Brevibacillus	0.000583803	0.000296292	0.00041873	0.00041429	0.000408221	0.000230496	0.000318423	0.000316006	0.00038974	0.000309049	0.000168963	0.000340144	0.000172597	0.000230661	0.000355755	0.000216504	0.000198019	0.000321391	0.000310248	0.000245169	0.000294012	0.000462772	0.000258355	0.000219169	0.000218587	0.000356941	0.000145705	0.000221052	0.000263805	0.000342852	0.00026326	0.000244377	0.000229705	0.000161931	0.000400446	0.00034921	0.000391938	0.000243841	0.000223845	0.000225844
Bacteria;Bacillati;Bacillota;Bacilli;Bacillales;Paenibacillaceae;Cohnella	0.000453071	0.00229789	0.00245731	0.00273922	0.00067627	0.000851913	0.000739634	0.000417278	0.000487175	0.00131324	0.00118802	0.00192464	0.0010905	0.00128368	0.000747791	0.00109019	0.000525219	0.000939149	0.00177386	0.00208235	0.000853738	0.000385528	0.00144397	0.00155823	0.00101526	0.00565462	0.000576064	0.00112816	0.00298317	0.000353359	0.000959626	0.00158416	0.00130517	0.000409015	0.000446001	0.000468677	0.000590396	0.000189335	0.000264725	0.000829957
Bacteria;Bacillati;Bacillota;Bacilli;Bacillales;Paenibacillaceae;Paenibacillus	0.00562846	0.0101919	0.00984276	0.0077843	0.00589215	0.00427432	0.00718741	0.00456286	0.00512075	0.00752876	0.00473623	0.00785957	0.00367946	0.00532525	0.00598837	0.00573651	0.00344537	0.00704636	0.00996681	0.00842027	0.00508999	0.00543671	0.0076705	0.0060119	0.00690627	0.0172115	0.003357	0.00523454	0.0105118	0.00532417	0.00668129	0.00921019	0.00854304	0.00284635	0.00730868	0.00570132	0.00675378	0.00356773	0.00386867	0.00534524
Bacteria;Bacillati;Bacillota;Bacilli;Bacillales;Paenibacillaceae;Saccharibacillus	0.000300384	0	0	0	0.000110662	0	9.94372e-05	0.000124714	0.000170265	0	0	0	0	0	6.75229e-05	0	0	7.81973e-06	0	0	8.28202e-06	0.000193109	0	0	0	3.24492e-05	0	0	1.36558e-05	0.000238338	0	1.60247e-05	1.48596e-05	0	0.000135196	0.000208607	0.000185393	9.9927e-05	0.000142583	0
Bacteria;Bacillati;Bacillota;Bacilli;Bacillales;Sporolactobacillaceae;Pullulanibacillus	0	2.69356e-05	0	0	0	0	0	0	0	1.6825e-05	0	0	0	0	0	0	0	0	2.4735e-05	8.29558e-05	0	0	0	6.56583e-05	0	0.000155897	0	0	7.88311e-05	0	0	3.09048e-05	7.12023e-05	0	0	0	0	0	0	1.59607e-05
Bacteria;Bacillati;Bacillota;Bacilli;Bacillales;Sporolactobacillaceae;Scopulibacillus	8.48261e-05	9.65967e-05	6.44201e-05	5.45119e-05	5.65607e-05	0	6.81536e-05	5.90753e-05	8.85772e-05	7.26133e-05	3.43205e-05	4.47839e-05	4.18417e-05	7.16338e-05	9.67492e-05	6.90427e-05	8.49869e-05	4.53544e-05	4.24029e-05	6.76327e-05	5.3143e-05	8.55197e-05	6.93281e-05	5.91849e-05	3.61301e-05	9.17042e-05	2.89479e-05	5.37693e-05	5.40024e-05	0.00010175	3.3969e-05	6.58157e-05	9.41109e-05	4.32746e-05	0.000111684	0.000112115	6.84336e-05	3.63371e-05	4.08803e-05	4.94782e-05
Bacteria;Bacillati;Bacillota;Bacilli;Bacillales;Sporolactobacillaceae;Sporolactobacillus	0.000173644	0.000123532	0.000125723	0.000139005	9.95961e-05	0.000101418	0.000146363	0.000107836	0.000162392	0.000153196	0.000211203	0.000153545	5.36097e-05	7.59318e-05	6.95385e-05	4.77332e-05	5.43916e-05	6.88136e-05	0.000130036	9.61653e-05	0.000197388	0.000133107	0.000283812	0.000169232	0.00025833	0.000310384	0.000171758	0.000331578	0.000184974	0.000173085	0.000275999	0.0005374	0.000419165	0.000113072	0.000192508	0.000142441	9.20743e-05	7.12398e-05	6.53088e-05	0.000144444
Bacteria;Bacillati;Bacillota;Bacilli;Bacillales;Staphylococcaceae;Jeotgalicoccus	6.78609e-05	3.5295e-05	3.0132e-05	0	5.65607e-05	0	5.47463e-05	5.62622e-05	5.01937e-05	0	0	3.19885e-05	0	3.00862e-05	2.51951e-05	1.53428e-05	0	3.28429e-05	1.41343e-05	1.32095e-05	2.0705e-05	4.48289e-05	1.84153e-05	1.38715e-05	0	0.000173533	0	3.38548e-05	6.51753e-05	2.65434e-05	0	3.49109e-05	1.2383e-05	0	3.67381e-05	3.30831e-05	4.16823e-05	3.63371e-05	5.03526e-05	1.75568e-05
Bacteria;Bacillati;Bacillota;Bacilli;Bacillales;Staphylococcaceae;Salinicoccus	0.000988973	0.000481126	0.000379247	0.0003993	0.000607413	0.000322694	0.000587685	0.000663894	0.000957618	0.000324103	0.000277204	0.000431845	0.000209209	0.000285102	0.000576464	0.000343509	0.00026091	0.000290894	0.000351944	0.000260492	0.000331281	0.000684157	0.000288145	0.00027558	0.000276395	0.00100875	0.000224829	0.000253911	0.000603337	0.000905794	0.000307845	0.000416642	0.00040802	0.000240104	0.000900819	0.000765505	0.000630211	0.000527844	0.000540916	0.00030485
Bacteria;Bacillati;Bacillota;Bacilli;Bacillales;Staphylococcaceae;Staphylococcus	0.000128736	0.000208054	9.66301e-05	4.49723e-05	0.000115581	0	6.70363e-05	4.4072e-05	5.31463e-05	5.84449e-05	0	7.99713e-05	7.3223e-05	0.000163325	7.76009e-05	0.000270204	0.000100285	6.56857e-05	0.000141343	0.000114659	8.14399e-05	7.51745e-05	0.000135406	9.89498e-05	0	0.00163375	5.88608e-05	0.000141393	0.00083114	7.24414e-05	8.06765e-05	0.000333085	8.48236e-05	6.70058e-05	8.74367e-05	9.37354e-05	0.000133757	7.6021e-05	9.67169e-05	0.000264948
Bacteria;Bacillati;Bacillota;Bacilli;Bacillales;Thermoactinomycetaceae;Marininema	0.000595779	0.000217343	0.000209885	0.000230313	0.000740208	0.000197304	0.000518414	0.000457599	0.000481269	0.000246177	0.000229684	0.000216456	0.000124218	0.000180517	0.000527082	0.0001611	0.000201419	0.000270563	0.000142756	0.000209767	0.000167021	0.000540705	0.000172779	0.000198824	0.000166198	0.000359057	0.000129301	0.000135419	0.000203595	0.000418612	0.000150738	0.000179706	0.000216084	0.000147971	0.000434979	0.000527491	0.0005624	0.000363849	0.000389859	0.000162799
Bacteria;Bacillati;Bacillota;Bacilli;Bacillales;Thermoactinomycetaceae;Melghirimyces	1.49693e-05	0	0	0	0	0	2.68145e-05	0	2.26364e-05	0	0	0	0	0	4.132e-05	0	0	0	0	0	0	4.20702e-05	0	0	0	0	0	0	0	8.62661e-05	0	0	0.000110828	0	3.74729e-05	1.19467e-05	1.92858e-05	0	7.97665e-06	0
Bacteria;Bacillati;Bacillota;Bacilli;Bacillales;Thermoactinomycetaceae;Planifilum	0.00026845	0.000152326	0.000149621	0.000134917	0.000113121	8.48225e-05	0.000121783	0.000118151	0.000175186	7.26133e-05	0.00106658	0.000117291	3.66115e-05	8.88259e-05	0.000139077	7.58617e-05	4.84425e-05	8.13252e-05	0.000122968	0.000104091	0.000721916	0.000693813	0.000627744	0.000625141	0.000729828	0.000703301	0.000321322	0.000383355	0.000547472	0.000800726	0.000832242	0.000636982	0.00106308	0.000392263	0.00057385	0.000821563	0.000516363	0.000274919	0.000263728	0.000471639
Bacteria;Bacillati;Bacillota;Bacilli;Lactobacillales;Aerococcaceae;Aerococcus	6.98568e-05	0.000115173	0.000100786	0.000107661	6.63974e-05	7.92906e-05	4.24563e-05	6.56392e-05	6.59408e-05	8.67818e-05	2.90405e-05	0.000105562	4.31493e-05	4.72783e-05	6.65151e-05	4.51761e-05	3.39948e-05	6.64677e-05	0.000119435	0.000110432	7.31578e-05	4.34495e-05	8.72017e-05	4.43887e-05	7.40667e-05	0.000486738	4.34219e-05	6.77095e-05	0.000163869	3.76032e-05	6.15689e-05	0.000147656	7.24406e-05	2.79191e-05	5.73115e-05	5.33005e-05	5.22584e-05	3.96839e-05	3.78891e-05	5.58625e-05
Bacteria;Bacillati;Bacillota;Bacilli;Lactobacillales;Enterococcaceae;Enterococcus	0.00398982	0.00480011	0.00601393	0.00606172	0.00273213	0.00346297	0.00247141	0.00254493	0.00340924	0.00455693	0.00312317	0.00535594	0.00272233	0.00393556	0.00276138	0.00291514	0.00263884	0.00375112	0.00556538	0.00501592	0.00346672	0.0028256	0.00366356	0.00306282	0.00417122	0.00297686	0.00209776	0.00318135	0.00285095	0.00331959	0.00408266	0.00416013	0.00362389	0.00218327	0.00340195	0.00322284	0.00248538	0.00204922	0.00180721	0.00263033
Bacteria;Bacillati;Bacillota;Bacilli;Lactobacillales;Lactobacillaceae;Acetilactobacillus	0.00022454	3.43661e-05	3.1171e-05	3.40699e-05	7.25453e-05	0	0.000136307	0.000116275	0.000155502	2.65659e-05	2.64004e-05	5.01153e-05	1.83058e-05	3.29515e-05	8.56634e-05	3.40952e-05	1.61475e-05	2.8933e-05	3.18022e-05	4.22705e-05	3.38182e-05	0.000135176	3.79138e-05	3.51411e-05	1.98716e-05	3.10384e-05	1.54389e-05	2.68847e-05	2.29665e-05	0.000177509	2.75999e-05	3.14771e-05	3.21958e-05	0	0.000110214	0.000149793	0.000135001	0.000136742	0.000158536	2.47391e-05
Bacteria;Bacillati;Bacillota;Bacilli;Lactobacillales;Lactobacillaceae;Companilactobacillus	6.18732e-05	2.04339e-05	1.66245e-05	2.58931e-05	5.65607e-05	0	2.90491e-05	3.84458e-05	4.03518e-05	0	0	2.87897e-05	0	2.57882e-05	3.6281e-05	2.72761e-05	0	3.20609e-05	1.06007e-05	1.90217e-05	4.27904e-05	4.48289e-05	1.13741e-05	1.5721e-05	0	0.000150959	2.41233e-05	1.99146e-05	4.90366e-05	5.47458e-05	0	5.55141e-05	2.72426e-05	0	3.74729e-05	6.15713e-05	4.66593e-05	4.15964e-05	4.08803e-05	2.47391e-05
Bacteria;Bacillati;Bacillota;Bacilli;Lactobacillales;Lactobacillaceae;Lacticaseibacillus	0.000128736	2.13627e-05	2.38978e-05	3.40699e-05	0.000129106	0	4.916e-05	7.68916e-05	5.21621e-05	0	0	2.87897e-05	0	0	5.84527e-05	6.22237e-05	1.61475e-05	1.72034e-05	2.68552e-05	1.26811e-05	1.93247e-05	7.03468e-05	2.00401e-05	0	0	3.03329e-05	0	0	1.36558e-05	9.2902e-05	0	2.11755e-05	2.35277e-05	0	6.98024e-05	9.28164e-05	0.000115093	5.30713e-05	4.93555e-05	0
Bacteria;Bacillati;Bacillota;Bacilli;Lactobacillales;Lactobacillaceae;Lactobacillus	0.000324335	0.0002192	0.00017248	0.000257569	0.000255753	0.000103262	0.000199992	0.000194104	0.000234237	0.000107149	6.6001e-05	0.000213257	0.000109835	0.000163325	0.000169311	0.000118481	8.07376e-05	0.000129025	0.000172439	0.000154287	0.000182204	0.000306905	0.000114825	9.34012e-05	0.000135488	0.000383747	9.45633e-05	0.000140398	0.000179387	0.000402575	0.000123138	0.000214044	0.000254471	4.60665e-05	0.000427632	0.000345534	0.000302352	0.000253881	0.000244783	0.000150829
Bacteria;Bacillati;Bacillota;Bacilli;Lactobacillales;Lactobacillaceae;Latilactobacillus	1.89611e-05	3.06509e-05	2.80539e-05	0	2.09029e-05	0	0	1.68787e-05	0	2.56803e-05	0	2.77234e-05	0	2.86535e-05	2.82185e-05	0	1.44478e-05	1.72034e-05	1.9788e-05	1.74366e-05	6.69463e-05	0.000122762	2.49148e-05	5.91849e-05	3.07106e-05	6.34875e-05	2.41233e-05	2.48932e-05	5.21402e-05	0.000151519	0	0.000107594	0.000100302	0	0.000168995	0.000137846	0.000100784	7.12398e-05	8.77431e-05	2.71332e-05
Bacteria;Bacillati;Bacillota;Bacilli;Lactobacillales;Lactobacillaceae;Levilactobacillus	0.000138716	2.60068e-05	0	0	6.7627e-05	0	6.48018e-05	9.18949e-05	4.72412e-05	0	0	0	0	0	3.02341e-05	0	0	0	0	1.00392e-05	0	3.24147e-05	0	0	0	3.24492e-05	0	0	1.05522e-05	5.86167e-05	0	2.46094e-05	1.2383e-05	0	8.9641e-05	5.14625e-05	3.42168e-05	5.02026e-05	5.58365e-05	0
Bacteria;Bacillati;Bacillota;Bacilli;Lactobacillales;Lactobacillaceae;Ligilactobacillus	0.000144703	8.63798e-05	9.76691e-05	9.4033e-05	7.25453e-05	7.19147e-05	8.15609e-05	7.78293e-05	8.56246e-05	5.57883e-05	0	7.03747e-05	3.00737e-05	9.59892e-05	0.000131015	0.0001432	4.16436e-05	7.42874e-05	7.77387e-05	5.23097e-05	0.00012492	8.20713e-05	4.92879e-05	4.34639e-05	3.61301e-05	7.40688e-05	3.28077e-05	0.000112517	5.21402e-05	9.0137e-05	5.09536e-05	0.000117324	0.000136832	2.37312e-05	9.40496e-05	0.000111196	8.70973e-05	6.7893e-05	8.82417e-05	0.000159607
Bacteria;Bacillati;Bacillota;Bacilli;Lactobacillales;Lactobacillaceae;Limosilactobacillus	0.000125742	4.27255e-05	5.50688e-05	0.000106298	7.25453e-05	5.3475e-05	9.832e-05	0.000122839	0.000130897	5.75594e-05	3.96006e-05	3.83862e-05	5.09946e-05	5.58743e-05	0.000118921	6.13713e-05	7.56383e-05	3.90986e-05	2.4735e-05	3.54015e-05	7.03972e-05	8.2761e-05	5.57874e-05	5.36364e-05	4.33561e-05	0.00198716	5.01764e-05	4.67992e-05	7.75896e-05	9.0137e-05	8.06765e-05	5.55141e-05	0.000106494	0.00188593	0.000145483	0.000123143	9.20743e-05	5.02026e-05	7.47811e-05	6.86311e-05
Bacteria;Bacillati;Bacillota;Bacilli;Lactobacillales;Lactobacillaceae;Liquorilactobacillus	0.000179632	9.28815e-05	7.37714e-05	5.99631e-05	0.00011681	3.31914e-05	9.38509e-05	8.43933e-05	0.00013385	5.66738e-05	0.000303605	6.07782e-05	3.13813e-05	5.87397e-05	9.17102e-05	5.28475e-05	6.96893e-05	3.90986e-05	4.59365e-05	6.71043e-05	0.000332661	0.0007214	0.000159238	0.000367132	0.000581695	0.000205982	0.000159214	0.000544663	0.000261943	0.00114081	0.000471321	0.000697647	0.000835853	0.000228936	0.00100001	0.000869349	0.000695534	0.000699489	0.000637633	0.000677532
Bacteria;Bacillati;Bacillota;Bacilli;Lactobacillales;Lactobacillaceae;Loigolactobacillus	0.000102789	2.04339e-05	1.66245e-05	0	3.8117e-05	0	9.04991e-05	7.59539e-05	8.7593e-05	0	0	1.70605e-05	0	2.14901e-05	4.33356e-05	4.43237e-05	0	0	2.40283e-05	3.01177e-05	2.48461e-05	6.20707e-05	1.62488e-05	1.38715e-05	0	1.97517e-05	1.4474e-05	1.99146e-05	8.06932e-06	8.62661e-05	0	2.46094e-05	2.35277e-05	0	0.000103602	6.15713e-05	3.98159e-05	3.92058e-05	5.38424e-05	2.39411e-05
Bacteria;Bacillati;Bacillota;Bacilli;Lactobacillales;Lactobacillaceae;Oenococcus	0.000106781	9.47391e-05	7.68885e-05	0.000144456	9.46778e-05	7.92906e-05	7.03882e-05	0.000127528	0.00013385	6.73002e-05	4.22407e-05	0.000219654	0.000118987	7.73645e-05	6.85307e-05	9.46141e-05	2.37963e-05	6.33398e-05	9.04596e-05	2.48339e-05	9.86941e-05	6.20707e-05	7.20362e-05	4.25392e-05	2.52911e-05	3.80925e-05	2.02636e-05	8.86198e-05	2.97944e-05	7.07824e-05	0	6.86773e-05	6.00576e-05	5.16503e-05	0.000141809	0.000106601	7.03e-05	7.21961e-05	5.58365e-05	4.22959e-05
Bacteria;Bacillati;Bacillota;Bacilli;Lactobacillales;Lactobacillaceae;Paucilactobacillus	1.79632e-05	0	0	0	0	0	3.57527e-05	2.34426e-05	0	0	0	0	0	0	2.21717e-05	1.36381e-05	0	8.6017e-06	0	0	2.34657e-05	1.51728e-05	9.20763e-06	0	0	2.04571e-05	0	1.19487e-05	2.04837e-05	1.49307e-05	0	1.03016e-05	1.98128e-05	0	1.68995e-05	1.28656e-05	3.11062e-05	2.82091e-05	0.000117157	2.07489e-05
Bacteria;Bacillati;Bacillota;Bacilli;Lactobacillales;Lactobacillaceae;Pediococcus	0.000377227	0.000210841	0.000178714	0.00018534	0.00026313	0.000105106	0.000279318	0.000275685	0.000343483	0.000120432	0.000145202	0.000172738	8.89136e-05	0.000118912	0.000202569	0.000132119	8.32872e-05	0.000132935	0.000178799	0.000155872	0.000184275	0.000261387	0.000161946	0.000121144	0.000204135	0.000134735	9.64931e-05	0.000202133	0.000152076	0.0003517	0.000171968	0.000203743	0.000209892	9.35289e-05	0.000468044	0.000377698	0.000306707	0.000310778	0.0003076	0.000194721
Bacteria;Bacillati;Bacillota;Bacilli;Lactobacillales;Lactobacillaceae;Periweissella	0.000875206	0.000262855	0.00024729	0.000227587	0.000598806	0.000217588	0.000496069	0.000453848	0.000606262	0.000127516	0.000253444	0.000377464	0.000139908	0.000349573	0.000685307	0.000216504	0.000171674	0.000242412	0.000265018	0.000227204	0.000333351	0.000746228	0.000217192	0.000281129	0.000234846	0.000229966	0.000159214	0.000318633	0.000171939	0.000744875	0.000199568	0.000402334	0.000455076	0.000114468	0.000653939	0.000762748	0.000853554	0.000546013	0.000505022	0.000290485
Bacteria;Bacillati;Bacillota;Bacilli;Lactobacillales;Lactobacillaceae;Secundilactobacillus	0.000153685	3.15797e-05	2.80539e-05	0	8.11524e-05	0	8.71472e-05	4.03212e-05	8.16878e-05	0	0	3.73199e-05	0	5.01436e-05	9.7757e-05	3.23904e-05	0	1.95493e-05	1.20142e-05	1.21528e-05	0.000118019	0.000122072	0.000210692	0	8.85188e-05	0.000146021	8.3949e-05	5.67565e-05	8.31761e-05	0.000113915	0.000154984	8.81358e-05	5.38661e-05	2.79191e-05	0.000116092	0.00010752	0.000104517	0.000100405	7.52796e-05	3.11234e-05
Bacteria;Bacillati;Bacillota;Bacilli;Lactobacillales;Lactobacillaceae;Weissella	0.000510953	0.000335302	0.00035431	0.000337974	0.000366415	0.000361418	0.000320657	0.00032257	0.000338562	0.000348898	0.000248164	0.000285764	0.00019221	0.000247853	0.000276138	0.000163657	0.000240513	0.000240848	0.000173145	0.00024464	0.000334041	0.000358631	0.000270271	0.000313495	0.000220394	0.000311794	0.000247987	0.00021209	0.000208561	0.00034617	0.000295106	0.000234075	0.000245803	0.00022754	0.000384281	0.000347372	0.000326615	0.000285916	0.000281177	0.000255371
Bacteria;Bacillati;Bacillota;Bacilli;Lactobacillales;Streptococcaceae;Lactococcus	7.88384e-05	3.25085e-05	3.53271e-05	0.000137642	6.88566e-05	1.84397e-05	0.000120665	0.000134091	5.60989e-05	1.23974e-05	0	3.19885e-05	0	4.29803e-05	7.45775e-05	3.32428e-05	9.34856e-06	7.35054e-05	3.60425e-05	7.39733e-06	4.62413e-05	6.68984e-05	2.1665e-05	1.38715e-05	0	2.5395e-05	3.28077e-05	4.58035e-05	2.73116e-05	7.07824e-05	0	3.89171e-05	6.62491e-05	0	6.90677e-05	5.69764e-05	8.0254e-05	5.30713e-05	8.0265e-05	1.67587e-05
Bacteria;Bacillati;Bacillota;Bacilli;Lactobacillales;Streptococcaceae;Streptococcus	0.00179931	0.00126226	0.00120424	0.00121698	0.00104514	0.00081319	0.000949681	0.00098365	0.00129618	0.000947516	0.00114578	0.0012113	0.000457644	0.00105015	0.00116401	0.000823398	0.000636552	0.00102282	0.001347	0.00111541	0.00131201	0.00163936	0.00103992	0.00103574	0.0012483	0.000983351	0.000807648	0.00112418	0.000899419	0.00197804	0.00118892	0.00167172	0.00162341	0.000551402	0.0027436	0.0019032	0.00157086	0.00165286	0.00124685	0.00121142
Bacteria;Bacillati;Bacillota;Bacillota_Incertae_sedis;Caldicellulosiruptorales;Caldicellulosiruptoraceae;Caldicellulosiruptor	0.000456065	0.00491436	0.00510061	0.00532036	0.000489373	0.00171858	0.00031954	0.000357265	0.000472412	0.00429393	0.00196947	0.00470018	0.00155468	0.00314472	0.000856634	0.00151809	0.0012731	0.00336561	0.00579295	0.00467564	0.00233001	0.000322078	0.00269025	0.00202154	0.00275673	0.00178188	0.0013538	0.00257894	0.00212285	0.00049603	0.00261986	0.00314885	0.00220418	0.000582113	0.000558419	0.000495327	0.000494588	0.000367674	0.000310591	0.00192486
Bacteria;Bacillati;Bacillota;Clostridia;Caldicoprobacterales;Caldicoprobacteraceae;Caldicoprobacter	6.88588e-05	7.98781e-05	6.3381e-05	0.000109024	2.09029e-05	3.87233e-05	2.90491e-05	3.4695e-05	6.98776e-05	0.000117775	8.71214e-05	6.61096e-05	4.31493e-05	4.58456e-05	3.93044e-05	1.96047e-05	5.35417e-05	6.41218e-05	0.000121555	7.45017e-05	6.28053e-05	3.31044e-05	6.39118e-05	5.54859e-05	8.67123e-05	2.25733e-05	3.47375e-05	3.18633e-05	5.33817e-05	5.30868e-05	5.51997e-05	4.40679e-05	2.97192e-05	4.04827e-05	4.629e-05	3.03261e-05	2.73734e-05	2.0081e-05	1.89445e-05	2.55371e-05
Bacteria;Bacillati;Bacillota;Clostridia;Christensenellales;Christensenellaceae;Luoshenia	4.49079e-05	0.00244464	0.0028324	0.00300906	4.54945e-05	0.000746807	5.36291e-05	6.56392e-05	3.73993e-05	0.00259814	0.000797292	0.00169432	0.000207901	0.000987113	2.51951e-05	0.0001611	0.000543066	0.00204329	0.00379365	0.00103985	0.0019442	5.79327e-05	0.00139685	0.000666755	0.00160598	0.000744215	0.000464132	0.000722899	0.00121847	5.25338e-05	0.00154347	0.00135523	0.000404305	0.000100509	4.04119e-05	5.97333e-05	4.60372e-05	4.15964e-05	3.88862e-05	0.000699079
Bacteria;Bacillati;Bacillota;Clostridia;Eubacteriales;Acutalibacteraceae;Acutalibacter	2.49489e-05	8.35933e-05	7.68885e-05	0	0	0	2.56973e-05	1.87541e-05	2.26364e-05	0	0.000578169	0	0	0	0	0	0	0	9.82334e-05	0	0	2.13799e-05	0	0.000421693	0	7.6185e-05	0	4.08249e-05	9.55904e-05	2.15665e-05	0	0.00109998	0.00147791	0	3.23295e-05	2.48123e-05	2.55071e-05	2.0081e-05	0.000747811	3.91037e-05
Bacteria;Bacillati;Bacillota;Clostridia;Eubacteriales;Acutalibacteraceae;Anaeromassilibacillus	2.59468e-05	0.000870299	0.00103799	0.000235764	0	0	0	2.25049e-05	3.54309e-05	0	0	0.000364669	0	0.000202007	0	0	0	0.000143101	0.000927917	4.80826e-05	0.000153217	2.34489e-05	6.22869e-05	0	0	0	0	0.000134423	0	1.38247e-05	0.000129507	0.000202598	2.78618e-05	0	2.05733e-05	1.83795e-05	0	1.62561e-05	1.59533e-05	9.41682e-05
Bacteria;Bacillati;Bacillota;Clostridia;Eubacteriales;Butyricicoccaceae;Butyricicoccus	0.000154683	0.000146753	0.00013923	0.000106298	8.85299e-05	4.79431e-05	7.93263e-05	8.62687e-05	0.00017617	6.55291e-05	7.65612e-05	0.000106628	7.84532e-05	6.59031e-05	8.36478e-05	6.13713e-05	3.2295e-05	5.08282e-05	0.000122262	0.000175951	4.69314e-05	0.00010621	0.000131073	9.98746e-05	7.58732e-05	5.079e-05	6.85101e-05	5.97437e-05	7.07617e-05	0.000174191	7.00612e-05	7.49727e-05	9.53492e-05	2.51272e-05	0.000163852	0.000111196	9.20743e-05	7.50648e-05	6.87986e-05	4.22959e-05
Bacteria;Bacillati;Bacillota;Clostridia;Eubacteriales;Clostridiaceae;Caloramator	0.000305374	7.70916e-05	5.92249e-05	5.31491e-05	0.000179519	6.82268e-05	0.000187702	0.000282249	0.00029821	8.32397e-05	3.69606e-05	6.3977e-05	3.00737e-05	8.73932e-05	0.00019753	7.07475e-05	4.07937e-05	9.07088e-05	7.34984e-05	4.75543e-05	5.7284e-05	0.000245524	5.30793e-05	3.32915e-05	3.43236e-05	3.59763e-05	2.70181e-05	5.07821e-05	3.10359e-05	0.000275941	3.3969e-05	5.8948e-05	9.16343e-05	4.18786e-05	0.000307865	0.000306937	0.00020219	0.000159214	0.000137099	4.5488e-05
Bacteria;Bacillati;Bacillota;Clostridia;Eubacteriales;Clostridiaceae;Clostridium	0.0081443	0.00953707	0.0104049	0.0106421	0.00520113	0.00683005	0.0090041	0.00798454	0.0148731	0.00893764	0.0051956	0.00968399	0.00447053	0.00749003	0.0103663	0.00490203	0.00502103	0.00741701	0.0108587	0.00727897	0.00631228	0.00683123	0.0058631	0.00491235	0.00861161	0.00358493	0.00356446	0.00682074	0.00481118	0.00961148	0.0113096	0.00999998	0.0072744	0.00347593	0.00874294	0.00796199	0.00712892	0.00645653	0.00707828	0.00568122
Bacteria;Bacillati;Bacillota;Clostridia;Eubacteriales;Clostridiaceae;Crassaminicella	0.000120752	0.000144895	6.85762e-05	0.000103573	0.000108203	3.31914e-05	8.15609e-05	0.000125652	0.000109245	0.000111577	5.28008e-05	5.11816e-05	0.00011768	6.73357e-05	7.96166e-05	9.54665e-05	0.000118132	6.02119e-05	7.7032e-05	7.92571e-05	5.86643e-05	7.37952e-05	6.71616e-05	7.12069e-05	4.69691e-05	5.22009e-05	4.72816e-05	4.7795e-05	5.46231e-05	7.90773e-05	2.75999e-05	4.34956e-05	4.14831e-05	7.39856e-05	0.000105806	8.63836e-05	0.000100784	8.27147e-05	9.42242e-05	5.02762e-05
Bacteria;Bacillati;Bacillota;Clostridia;Eubacteriales;Clostridiaceae;Fervidicella	1.29734e-05	0	0	0	0	0	0.000117314	0.000105023	6.49566e-05	0	0	0	0	0	8.36478e-05	0	0	0	0	0	0	2.13799e-05	0	0	0	0	0	1.19487e-05	0	2.32255e-05	0	2.51817e-05	1.67171e-05	0	2.27776e-05	0	2.67513e-05	1.33873e-05	1.69504e-05	9.57643e-06
Bacteria;Bacillati;Bacillota;Clostridia;Eubacteriales;Clostridiaceae;Oceanirhabdus	0.000205579	0.000633452	0.000570429	0.00090626	0.00026313	0.000224964	0.000351941	0.000392897	0.000416313	0.000322332	0.000472567	0.000445706	0.000154291	0.000829519	0.000638948	0.000277023	0.0012714	0.000484041	0.000301061	0.000476071	0.00103594	0.000270352	0.000499379	0.000469781	0.00044982	0.000349181	0.00020553	0.000701988	0.000319669	0.000244974	0.000887441	0.000477307	0.000814802	0.000483	0.000376198	0.000211364	0.000177927	0.000185032	0.000236807	0.000841129
Bacteria;Bacillati;Bacillota;Clostridia;Eubacteriales;Clostridiaceae;Oxobacter	0.000145701	0.000215485	0.000220275	0.000284825	0.000110662	8.29785e-05	0.000102789	0.000197855	0.000116135	0.000219611	0.000118802	0.000206859	8.23759e-05	0.000150431	0.000151171	0.0001074	7.39386e-05	0.000163432	0.000298941	0.000185462	0.000147696	0.00010621	0.000163029	0.000132241	0.000168005	9.94638e-05	8.10542e-05	0.000110526	0.000136558	0.000140459	0.000171968	0.000183139	0.000149834	5.44422e-05	0.00012491	0.000133251	0.000111982	0.000106621	8.32563e-05	0.000102947
Bacteria;Bacillati;Bacillota;Clostridia;Eubacteriales;Clostridiaceae;Proteiniclasticum	0.000541889	5.48001e-05	1.55855e-05	0	0.000207799	0	0.000346354	0.000262557	0.00035923	0	0	0.000181268	0	0.000106018	0.000308388	4.77332e-05	0	0.000104002	2.26149e-05	0	4.76216e-05	0.000348975	0	0	0	0	0	0.000152346	0	0.000500454	0	6.92496e-05	0.00105627	0	0.000392363	0.000400673	0.000328481	0.000273484	0.000319564	9.57643e-05
Bacteria;Bacillati;Bacillota;Clostridia;Eubacteriales;Clostridiaceae;Youngiibacter	1.69652e-05	0	2.38978e-05	1.49908e-05	0	3.31914e-05	0	0	0	0	0	1.38617e-05	0	0	0	0	1.2748e-05	2.65871e-05	0	1.26811e-05	0	0	1.57071e-05	3.1442e-05	0	0	9.64931e-06	9.95728e-06	1.17936e-05	0	0	1.20185e-05	0.000113305	0	0	0	8.08761e-06	8.60615e-06	0	0
Bacteria;Bacillati;Bacillota;Clostridia;Eubacteriales;Clostridiales Family XVI. Incertae Sedis;Carboxydocella	0.000275435	0.000530353	0.000635888	0.000591454	0.000180748	0.000457304	0.00018435	0.000215672	0.000269668	0.000805831	0.000337925	0.000478761	0.000296815	0.000373928	0.000257998	0.000164509	0.000337398	0.000458236	0.000554065	0.000347146	0.000220164	0.000208282	0.000397012	0.000354185	0.0004444	0.000271586	0.000238338	0.00032859	0.000381741	0.000260457	0.000356675	0.000354833	0.000208035	0.000238708	0.00027921	0.000216878	0.000229564	0.000183598	0.000195428	0.000311234
Bacteria;Bacillati;Bacillota;Clostridia;Eubacteriales;Clostridiales Family XVII. Incertae Sedis;Sulfobacillus	0.000137718	0.0003288	0.000309632	0.000147182	7.86932e-05	0.000243404	9.16163e-05	0.000107836	0.000159439	0.000355982	7.39211e-05	0.000304957	9.15288e-05	8.30952e-05	0.000117913	7.92713e-05	0.000103684	0.000117296	0.000115195	0.000112545	0.000195318	5.86223e-05	6.28286e-05	7.02821e-05	6.86472e-05	0.000134735	6.27205e-05	0.000151351	0.000184353	0.000129952	0.000182584	9.72928e-05	0.00016036	7.11937e-05	0.000128583	0.000106601	0.000127535	9.6102e-05	7.62767e-05	8.61878e-05
Bacteria;Bacillati;Bacillota;Clostridia;Eubacteriales;Clostridiales Family XVII. Incertae Sedis;Thermaerobacter	0.000571828	0.00168766	0.00171337	0.00112431	0.000404532	0.000597445	0.000412273	0.00037133	0.000573783	0.00141419	0.000591369	0.00128381	0.000504716	0.000759318	0.000426301	0.000625646	0.000499723	0.000858606	0.00140848	0.00112968	0.000707422	0.000393804	0.000698155	0.000503072	0.000747893	0.000585496	0.000495975	0.000722899	0.000594647	0.000520362	0.000698489	0.000700508	0.000772081	0.000368532	0.000641448	0.000602847	0.000355233	0.000304562	0.000278186	0.000611295
Bacteria;Bacillati;Bacillota;Clostridia;Eubacteriales;Desulfallaceae;Desulfallas	0.000713537	0.000153254	0.000175597	0.000152633	0.000297559	0.000118014	0.000426798	0.000474478	0.000866088	7.61555e-05	6.6001e-05	0.000171672	5.36097e-05	0.000106018	0.00039002	0.000242076	6.54399e-05	0.000146229	0.000185866	9.7222e-05	0.000129061	0.000562775	0.000124032	7.30564e-05	9.21318e-05	0.000105813	6.36855e-05	0.00012347	8.75211e-05	0.00109381	7.64304e-05	0.000126481	0.000214226	4.74624e-05	0.000941231	0.000691068	0.00050392	0.000560834	0.000472616	0.000133272
Bacteria;Bacillati;Bacillota;Clostridia;Eubacteriales;Desulfallaceae;Sporotomaculum	0.000187615	0.000143966	0.000567312	0.000293001	0.000164764	0.00153602	9.60854e-05	0.000109711	0.000157471	0.00115473	0.00063097	0.000642969	0.000640701	0.000293698	0.000144116	6.98951e-05	0.00058556	0.000487951	0.000573853	0.000153759	0.000188416	0.000136556	0.000382929	0.000407821	0.000247491	0.000149548	0.000246058	0.000139402	0.000411535	0.000157049	0.000154984	0.000183139	7.18215e-05	0.000508127	0.000192508	0.000192066	0.000154909	9.80145e-05	7.97665e-05	0.000104543
Bacteria;Bacillati;Bacillota;Clostridia;Eubacteriales;Desulfitobacteriaceae;Dehalobacter	9.38077e-05	0	0	0	0	0	0.000115079	0.000174413	0.000471427	0	0	0	0	0	0.000143108	0	0	0	0	0	0	4.75876e-05	0	0	0	0	0	0	0	0.000295296	0	0	0	0	0.000396772	0.000129575	1.24425e-05	0.000352852	6.48103e-05	0
Bacteria;Bacillati;Bacillota;Clostridia;Eubacteriales;Desulfitobacteriaceae;Desulfosporosinus	0.000451075	8.82374e-05	5.61078e-05	4.49723e-05	0.000249605	9.58863e-05	0.00149714	0.00102678	0.000695823	7.61555e-05	3.96006e-05	0.000101297	3.13813e-05	0.0005086	0.00102494	0.000127004	6.11906e-05	0.000181418	5.08835e-05	6.92179e-05	0.000301604	0.000640018	4.49549e-05	7.4906e-05	0.000290847	3.73871e-05	3.66674e-05	0.000704976	6.76582e-05	0.000848836	0.000520151	0.00108052	0.00199552	4.46705e-05	0.000915514	0.000664418	0.000443574	0.000303606	0.000599246	0.000315224
Bacteria;Bacillati;Bacillota;Clostridia;Eubacteriales;Desulfotomaculaceae;Desulfotomaculum	0.000256474	4.73696e-05	3.94833e-05	2.86187e-05	0.000169682	7.19147e-05	0.000183233	0.000160347	0.00134736	5.40172e-05	0.000491048	8.53027e-05	1.83058e-05	5.01436e-05	0.000485762	8.7795e-05	3.31449e-05	5.31741e-05	2.82686e-05	2.69474e-05	0.000606658	0.000188281	0.000623953	0.000350486	0.000487756	0.000309678	0.000168863	0.000210099	0.000376775	0.000650314	0.00058172	0.000376008	0.000222894	0.000115864	0.000535642	0.000297748	0.00026067	0.000201766	0.000193434	0.000266544
Bacteria;Bacillati;Bacillota;Clostridia;Eubacteriales;Desulfotomaculaceae;Pelotomaculum	0.000589791	5.10848e-05	4.05223e-05	1.77164e-05	0.00026559	3.13474e-05	0.000306133	0.000337573	0.000395645	2.83369e-05	0	8.85015e-05	2.87662e-05	7.73645e-05	0.000234818	4.85856e-05	2.03969e-05	3.98806e-05	2.12015e-05	3.11745e-05	3.86494e-05	0.000331044	1.78736e-05	0	0	1.12867e-05	2.60532e-05	5.77522e-05	2.79323e-05	0.000413635	0	4.00617e-05	0.000118877	2.37312e-05	0.000373994	0.000496246	0.000321638	0.000219457	0.000247276	4.30939e-05
Bacteria;Bacillati;Bacillota;Clostridia;Eubacteriales;Desulfurisporaceae;Desulfurispora	0.000259468	7.05899e-05	7.48104e-05	0.000111749	1.84437e-05	2.95035e-05	1.229e-05	1.03147e-05	1.77154e-05	5.57883e-05	0	5.01153e-05	0	2.72208e-05	1.71327e-05	0	2.12467e-05	4.14446e-05	7.06715e-05	3.54015e-05	2.89871e-05	1.51728e-05	2.5998e-05	1.94201e-05	5.23887e-05	1.62246e-05	2.21934e-05	3.08676e-05	3.60016e-05	8.29482e-06	4.03382e-05	3.89171e-05	3.2815e-05	1.95434e-05	1.2491e-05	2.38933e-05	0	5.73743e-06	9.97081e-06	4.22959e-05
Bacteria;Bacillati;Bacillota;Clostridia;Eubacteriales;Eubacteriaceae;Eubacterium	0.000558854	0.000279573	0.000270149	0.000325708	0.000303707	0.000164113	0.000279318	0.000274747	0.000292305	0.000274514	0.000134642	0.000250577	0.000177827	0.000196276	0.000184428	0.000144904	0.000144478	0.000184546	0.000211308	0.000188104	0.000234657	0.000559326	0.00015328	0.000143339	0.000169811	0.00013544	0.000111932	0.000218065	0.000148351	0.000581743	0.000188953	0.000222629	0.000173362	0.00011028	0.000548133	0.000605604	0.000589773	0.000448476	0.000398334	0.00018674
Bacteria;Bacillati;Bacillota;Clostridia;Eubacteriales;Eubacteriaceae;Pseudoramibacter	0.000256474	4.92272e-05	2.70149e-05	5.17863e-05	7.00861e-05	0	0.000144128	7.22031e-05	0.00017617	2.47948e-05	0	1.70605e-05	4.05342e-05	2.43555e-05	0	1.36381e-05	0	3.59707e-05	2.19082e-05	2.32487e-05	2.00149e-05	6.06914e-05	2.27483e-05	0	0	1.26975e-05	1.4474e-05	1.59317e-05	2.04837e-05	0.000120551	0	2.17478e-05	1.54788e-05	0	8.44977e-05	0.000109358	4.47929e-05	7.84116e-05	7.3784e-05	1.03745e-05
Bacteria;Bacillati;Bacillota;Clostridia;Eubacteriales;Eubacteriales Family XIII. Incertae Sedis;Casaltella	4.98977e-05	2.69356e-05	4.98736e-05	0.000596905	0	0	1.56418e-05	0.000133154	1.86996e-05	2.74514e-05	5.28008e-05	5.43805e-05	0	2.00575e-05	1.81405e-05	4.51761e-05	0	1.48575e-05	6.21909e-05	1.32095e-05	8.00595e-05	5.7243e-05	1.46239e-05	0	0	1.76354e-05	1.73688e-05	4.48078e-05	3.78637e-05	2.26725e-05	0	1.54524e-05	2.29086e-05	0	3.82076e-05	7.53559e-05	6.09681e-05	3.68152e-05	2.29329e-05	3.83057e-05
Bacteria;Bacillati;Bacillota;Clostridia;Eubacteriales;Eubacteriales Family XIII. Incertae Sedis;Lentihominibacter	7.58445e-05	0	0	0	0	0	4.46909e-05	3.00065e-05	0.000144676	0	0	0	0	0	6.95385e-05	0	0	0	0	0	0	1.93109e-05	0	0	0	0	0	0	0	0.000102856	0	0	0	0	0.000131522	3.85969e-05	0	5.25932e-05	3.43993e-05	0
Bacteria;Bacillati;Bacillota;Clostridia;Eubacteriales;Eubacteriales_Incertae_sedis;Gemmiger	7.18527e-05	0	0	0	8.48411e-05	0	3.46354e-05	0.000155659	9.54665e-05	0	0	0	0	0	0	0	0	0	0	0	0	6.82778e-05	0	0	0	0	0	0	0	7.90773e-05	0	0	0	0	8.52324e-05	5.60574e-05	4.72814e-05	6.07212e-05	2.69212e-05	0
Bacteria;Bacillati;Bacillota;Clostridia;Eubacteriales;Eubacteriales_Incertae_sedis;Howardella	4.59059e-05	7.61628e-05	8.31227e-05	0	2.3362e-05	0	4.13391e-05	3.28196e-05	3.73993e-05	1.6825e-05	0	0.000124755	0	1.86248e-05	2.41873e-05	2.81285e-05	0	2.34592e-05	3.03888e-05	3.11745e-05	1.10427e-05	2.34489e-05	1.2999e-05	0	0	0	1.3509e-05	3.98291e-05	6.82789e-06	2.54374e-05	0	3.54833e-05	0.000182649	0	4.04119e-05	6.15713e-05	3.91938e-05	2.43841e-05	1.64518e-05	3.83057e-05
Bacteria;Bacillati;Bacillota;Clostridia;Eubacteriales;Gracilibacteraceae;Gracilibacter	0.000513946	0.000283288	0.00015066	6.26887e-05	0.000388548	2.58155e-05	0.00020893	0.00031038	0.00037104	1.41685e-05	3.96006e-05	0.00022392	4.9687e-05	0.000227795	0.000383973	0.000254009	2.97454e-05	0.000249449	0.000180212	7.66152e-05	5.38331e-05	0.000362079	2.1665e-05	2.58934e-05	2.16781e-05	4.93792e-05	2.50882e-05	9.85771e-05	2.29665e-05	0.000420271	3.1846e-05	0.000103016	0.000146739	0	0.000465105	0.000449378	0.000344657	0.000207982	0.000122641	5.58625e-05
Bacteria;Bacillati;Bacillota;Clostridia;Eubacteriales;Heliobacteriaceae;Heliomicrobium	0.000616736	0.00125297	0.00147751	0.00131919	0.000614791	0.000925672	0.000660308	0.000486668	0.000737159	0.00128136	0.000712811	0.00119104	0.000589707	0.00117479	0.000687323	0.000561718	0.000576211	0.00102751	0.00122898	0.00104567	0.000908952	0.0004876	0.000773983	0.000668605	0.000979126	0.000593256	0.00049887	0.000824463	0.000706376	0.000533633	0.00102756	0.000957476	0.000752887	0.000457873	0.000675247	0.000505436	0.00047468	0.000331337	0.000406809	0.00053229
Bacteria;Bacillati;Bacillota;Clostridia;Eubacteriales;Heliobacteriaceae;Heliophilum	4.09161e-05	3.25085e-05	3.32491e-05	0	0.000194274	0	5.69809e-05	6.75146e-05	0.000117119	0	0	2.02594e-05	0	2.72208e-05	0.000213655	2.72761e-05	0	2.8151e-05	4.52298e-05	1.26811e-05	3.51986e-05	4.89669e-05	1.51655e-05	0	0	1.48138e-05	0	2.58889e-05	1.17936e-05	0.00010728	0	1.77416e-05	5.63427e-05	0	0.000119766	7.2599e-05	3.98159e-05	2.72528e-05	6.38132e-05	2.63352e-05
Bacteria;Bacillati;Bacillota;Clostridia;Eubacteriales;Heliobacteriaceae;Heliorestis	2.79427e-05	2.78644e-05	2.90929e-05	0.000115838	1.84437e-05	0	2.458e-05	3.00065e-05	3.73993e-05	4.25054e-05	0	2.55908e-05	0	0	2.21717e-05	1.87523e-05	5.1842e-05	1.95493e-05	1.9788e-05	3.27596e-05	3.38182e-05	1.58625e-05	2.11234e-05	2.68182e-05	0	1.83408e-05	0	1.29445e-05	2.60701e-05	2.48845e-05	6.79381e-05	3.37663e-05	2.35277e-05	0	3.60034e-05	3.03261e-05	1.67973e-05	1.52998e-05	1.8446e-05	1.27686e-05
Bacteria;Bacillati;Bacillota;Clostridia;Eubacteriales;Oscillospiraceae;Acetanaerobacterium	0	0	0	0.000234401	5.2872e-05	0	0	1.59409e-05	0	0	0	0	0	0	1.51171e-05	1.70476e-05	0	4.92643e-05	0	0	0	0	0	0	0	0	0	0	0	0	0	1.83139e-05	0	0	1.46952e-05	0	1.67973e-05	0	0	0
Bacteria;Bacillati;Bacillota;Clostridia;Eubacteriales;Oscillospiraceae;Acetivibrio	0.000239509	0.000707757	0.000669137	0.000644603	0.000232391	0.000285815	0.000465903	0.00100803	0.00116823	0.000533088	0.000319445	0.000478761	8.23759e-05	0.00028367	0.000897954	0.000155133	0.000348446	0.000682662	0.00132014	0.000291138	0.000497611	0.000291732	0.000277312	0.00037268	0.00100984	0.00017706	0.000179477	0.000377381	0.000373051	0.000409764	0.000915041	0.000836718	0.000252613	8.93411e-05	0.000671573	0.000178281	0.000189126	0.000452779	0.00039634	0.000303254
Bacteria;Bacillati;Bacillota;Clostridia;Eubacteriales;Oscillospiraceae;Allofournierella	0	6.0373e-05	0	0	0	0	0	0	0	0	0	0	0	0	0	0	0	9.30548e-05	0.000154771	0	0	0	0	0	0	0	0	0	5.40024e-05	0	0	3.54833e-05	0	0	0	0	0	0	0	0
Bacteria;Bacillati;Bacillota;Clostridia;Eubacteriales;Oscillospiraceae;Anaerobacterium	0	0	0	0	0	0	0.000198874	0.000103147	0.00018306	0	0	0	0	0	0.000113882	0	0	0	0	0	0	9.58648e-05	0	0	0	0	0	0	0	6.41466e-05	0	8.92805e-05	1.85745e-05	0	9.03758e-05	2.02174e-05	2.92398e-05	3.39465e-05	2.94139e-05	0
Bacteria;Bacillati;Bacillota;Clostridia;Eubacteriales;Oscillospiraceae;Dysosmobacter	5.38895e-05	0	0	0	0	0	0	3.00065e-05	2.16522e-05	0	0	0	0	0	0	0	0	0	0.00019576	0	0	1.31038e-05	0	0	0.000245685	0	0	0	0	9.67729e-05	0	0	0	0	1.68995e-05	2.66502e-05	8.58531e-05	9.08427e-05	8.47519e-06	0
Bacteria;Bacillati;Bacillota;Clostridia;Eubacteriales;Oscillospiraceae;Ethanoligenens	7.28507e-05	0.000301865	0.000448862	0.000325708	6.27086e-05	0.000121702	5.92154e-05	7.97047e-05	0.000130897	0.000455162	0.000100322	0.000262306	6.01475e-05	0.000114614	4.6359e-05	6.39284e-05	7.90378e-05	0.000340158	0.000635337	0.000160628	0.000196008	4.82772e-05	0.000134865	0.000124843	0.00033601	0.00010158	8.87737e-05	0.000162304	0.000173801	6.35936e-05	0.000305721	0.000167687	6.74874e-05	3.76908e-05	0.000100662	6.61661e-05	4.79035e-05	5.35494e-05	3.43993e-05	0.000123696
Bacteria;Bacillati;Bacillota;Clostridia;Eubacteriales;Oscillospiraceae;Faecalibacterium	0.000199591	0.000824787	0.00075226	0.000763166	0.000272967	0.000368793	0.000364231	0.000209108	0.00034053	0.000835053	0.000314165	0.000543805	0.000470719	0.000371063	0.000296295	0.000196047	0.000615305	0.000770243	0.000752652	0.000517813	0.000579741	0.000382769	0.000452799	0.00039395	0.00071357	0.000311089	0.00020939	0.000373398	0.000481676	0.000264328	0.000464951	0.000387454	0.000292858	0.000171702	0.000389424	0.000238933	0.000162996	0.000130049	0.000172495	0.000388643
Bacteria;Bacillati;Bacillota;Clostridia;Eubacteriales;Oscillospiraceae;Fastidiosipila	0.00047802	0.000500631	0.000560039	0.000681399	0.000489373	0.000695176	0.000173177	0.000210983	0.000258842	0.000773952	0.000256084	0.000491557	0.000196133	0.000293698	0.000255982	0.000180704	0.00032465	0.00051923	0.000621909	0.000252566	0.000421003	0.000173798	0.000265397	0.000221944	0.000348656	0.000189757	0.000186232	0.000254906	0.000410294	0.000212347	0.000225045	0.000286728	0.000212988	0.000242896	0.000299048	0.000451216	0.000262536	0.000176904	0.000148565	0.000319214
Bacteria;Bacillati;Bacillota;Clostridia;Eubacteriales;Oscillospiraceae;Hydrogenoanaerobacterium	0	0.00100033	0.001118	0.00088173	0	0.000508935	2.34627e-05	0	2.46048e-05	0.00119635	0.000158402	0.000583257	0.000197441	0.000285102	2.82185e-05	5.71094e-05	0.000188671	0.00122535	0.00261626	0.000681083	0.000715014	0.000436564	0.000413802	0.000130392	0.000700924	0.00029557	9.55282e-05	0.000475958	0.000646166	0.000497689	0.000388521	0.000661019	0.000275522	5.44422e-05	0.000218224	0.000287639	0.000638299	0.000235235	0.000154548	0.000413382
Bacteria;Bacillati;Bacillota;Clostridia;Eubacteriales;Oscillospiraceae;Marseillibacter	0	0.000150468	0	0.000583277	0	0	2.23454e-05	0	0	0	0	0	0	0	0	0	0	9.77466e-05	0	0	5.52135e-05	0	0	0	0	0	0	0	0	0	0.000195322	0	0	0	1.98386e-05	0	0	0	0	0
Bacteria;Bacillati;Bacillota;Clostridia;Eubacteriales;Oscillospiraceae;Oscillibacter	0.000177636	0.00104677	0.000417691	0	0.000202881	0	0.000120665	0.000279435	0.000196838	0	0	0.000784785	0	0.000382524	0.000314435	0.000640137	0	0.000402716	0.00254205	0.000201841	0.000257433	8.00023e-05	8.72017e-05	0	0	0.000113572	0	0.000312659	0	0.000113363	0	0.000413781	0.000120734	0	0.000212346	0.000114872	0.000125669	0.00011188	6.13205e-05	0.000246593
Bacteria;Bacillati;Bacillota;Clostridia;Eubacteriales;Oscillospiraceae;Petroclostridium	0.000196597	2.87933e-05	4.05223e-05	0	4.42649e-05	0	5.47463e-05	0.000135029	0.000116135	0	0	3.41211e-05	0	0	3.42654e-05	0	0	0	0	0	0	9.65545e-05	0	0	0	0	0	3.18633e-05	0	0.000110045	0	2.91878e-05	4.14831e-05	0	0.000121971	0.000112115	6.78115e-05	6.7893e-05	4.18774e-05	0
Bacteria;Bacillati;Bacillota;Clostridia;Eubacteriales;Oscillospiraceae;Pseudobacteroides	6.08752e-05	0.000260068	0.000317944	0.000524677	6.27086e-05	0	0.000195523	0.000218485	0.000361198	0.00042771	9.76815e-05	0.000281499	4.70719e-05	0.000153296	0.000285209	4.17666e-05	5.01423e-05	0.000548163	0.000698941	0.000266304	0.000220854	0.000135866	0.000163571	0.000152586	0.000655761	8.88826e-05	6.56153e-05	0.000270838	0.00023401	0.000142671	0.000322706	0.000406913	0.000112066	3.21069e-05	0.000133727	6.15713e-05	8.64752e-05	5.64181e-05	8.52504e-05	0.000209883
Bacteria;Bacillati;Bacillota;Clostridia;Eubacteriales;Oscillospiraceae;Pseudoflavonifractor	0.000183624	0	0	0	0	0	5.92154e-05	0.000137842	0.000110229	0	0	0	0	0	5.94605e-05	0	0	0	0	0	0	4.27598e-05	0	0	0	0	0	0	0	0.000114468	0	0	1.17639e-05	0	0.000110214	0.000153469	1.9908e-05	8.74959e-05	0.000119151	0
Bacteria;Bacillati;Bacillota;Clostridia;Eubacteriales;Oscillospiraceae;Pusillibacter	0	0	0	0.000218048	0	0	0	0	0	0	0	0	0	0	0	0	0	0	0	0	0	1.44832e-05	0	0	0	0	0	0	0	1.54837e-05	0	0	0	0	0	2.29744e-05	0	0	0	0
Bacteria;Bacillati;Bacillota;Clostridia;Eubacteriales;Oscillospiraceae;Ructibacterium	0	0	0	0	0	0	1.78764e-05	1.87541e-05	2.16522e-05	0	0	0	0	0	2.51951e-05	0	5.1842e-05	0	0	0	0.000297463	0	0	0	0.000122842	0	0	6.47223e-05	2.17251e-05	1.38247e-05	0	3.89171e-05	2.84809e-05	6.42139e-05	1.543e-05	0	0	0	1.09679e-05	0.000114119
Bacteria;Bacillati;Bacillota;Clostridia;Eubacteriales;Oscillospiraceae;Ruminiclostridium	9.18118e-05	0	0	0	8.11524e-05	0	0.000321774	0.000259744	0.00100092	0	0.000184803	0	7.3223e-05	0	0.00025699	2.55714e-05	0	0	0	0	0.000193247	0.000100693	0.000425176	0.000184028	0.000406464	0.000136146	0.000119652	0	0.000229665	0.000194099	0.000594458	0.000236937	0.000163456	0	0.000168995	9.46543e-05	0.00012007	0.000140089	9.62183e-05	0.000122897
Bacteria;Bacillati;Bacillota;Clostridia;Eubacteriales;Oscillospiraceae;Ruminococcoides	4.98977e-05	0	0	0	0	0	2.56973e-05	5.53245e-05	5.90515e-05	0	0	0	0	0	2.82185e-05	3.23904e-05	0	0.000110258	0	0	0	1.37935e-05	0	0	0	0	0	0	0	1.82486e-05	0	0	0	0	3.96772e-05	3.95159e-05	1.55531e-05	1.24311e-05	2.34314e-05	0
Bacteria;Bacillati;Bacillota;Clostridia;Eubacteriales;Oscillospiraceae;Ruminococcus	0.000133726	0.000130034	0.000209885	0.000140368	9.59073e-05	0.000130922	6.81536e-05	0.00010221	0.000143692	0.000187732	0	6.50433e-05	3.39964e-05	0.000146133	8.7679e-05	4.60285e-05	9.77349e-05	0.000135281	0.000120848	9.82788e-05	0.000108356	8.82784e-05	6.55367e-05	8.78527e-05	9.93578e-05	5.9255e-05	8.00893e-05	3.38548e-05	8.06932e-05	0.00011668	0	6.18095e-05	6.19151e-05	6.70058e-05	0.000118297	7.71938e-05	4.72814e-05	5.64181e-05	5.68336e-05	7.82075e-05
Bacteria;Bacillati;Bacillota;Clostridia;Eubacteriales;Oscillospiraceae;Scatolibacter	6.38691e-05	9.65967e-05	0.000105981	0.00133827	4.67241e-05	0	0.000179881	0.000113462	0.000102356	0	0	0	0	0.000111749	4.33356e-05	5.19951e-05	0	0.000458236	0	0	0.000133202	3.86218e-05	4.87463e-05	0	0	6.63092e-05	0	5.57608e-05	5.21402e-05	3.81562e-05	0	0.00017341	5.69619e-05	0	0.000104336	6.06523e-05	3.67053e-05	5.02026e-05	7.02942e-05	0
Bacteria;Bacillati;Bacillota;Clostridia;Eubacteriales;Oscillospiraceae;Solibaculum	3.59264e-05	0.000730048	0.000460292	0.000561472	5.90199e-05	0.000267375	3.57527e-05	3.56327e-05	5.41305e-05	0.00105201	0.000176883	0.0002783	0.000239282	0.000349573	7.65931e-05	0.000120185	0.000333149	0.000408972	0.000651591	0.000705917	0.000458272	4.62082e-05	0.000297352	0.000330141	0.000458852	0.000208098	0.000313603	0.000297723	0.000360637	3.26263e-05	0.000428859	0.000302752	0.000160979	0.000140991	4.84943e-05	2.48123e-05	2.73734e-05	1.57779e-05	2.29329e-05	0.000251381
Bacteria;Bacillati;Bacillota;Clostridia;Eubacteriales;Oscillospiraceae;Thermoclostridium	0.000657652	0.0057085	0.00690853	0.00678128	0.0011263	0.00200439	0.000949681	0.000876752	0.00182469	0.00598175	0.00397062	0.00411265	0.00170505	0.0052178	0.00309396	0.00266368	0.00519015	0.00476612	0.0062622	0.0040252	0.00427145	0.000901405	0.00488438	0.00205298	0.00500041	0.00256278	0.0022232	0.00415816	0.00438226	0.00083833	0.00603163	0.00357122	0.00295582	0.0022433	0.00154741	0.00083259	0.000813738	0.000549838	0.000784703	0.00492627
Bacteria;Bacillati;Bacillota;Clostridia;Eubacteriales;Oscillospiraceae;Vescimonas	0	0.000185763	0	0.000336611	0	0	1.56418e-05	3.28196e-05	2.95257e-05	0.000172678	0	0.000134352	0	0	2.72107e-05	0	0	0	0.000190106	6.39341e-05	0	2.62076e-05	6.49951e-05	0	0	0	0	0	0	2.43315e-05	0	4.86464e-05	3.90065e-05	0	1.32257e-05	0	0	0	1.1965e-05	0
Bacteria;Bacillati;Bacillota;Clostridia;Eubacteriales;Peptococcaceae;Desulfofundulus	9.68016e-05	0.000122604	0.000195338	0.000117201	8.11524e-05	0.000243404	6.36845e-05	6.18884e-05	0.00010334	0.000170907	0.000213843	0.00014928	4.57644e-05	0.000174786	8.56634e-05	5.28475e-05	0.000122381	0.00010322	0.000151237	0.000250981	0.000133202	6.75881e-05	0.000143531	0.000262633	0.000218587	7.75959e-05	0.000112897	0.000131436	7.13825e-05	7.29944e-05	0.000169845	0.000159675	0.000146739	3.76908e-05	8.37629e-05	7.53559e-05	6.0346e-05	4.58995e-05	6.7303e-05	7.02271e-05
Bacteria;Bacillati;Bacillota;Clostridia;Eubacteriales;Peptococcaceae;Desulfolucanica	0.00140911	0.00153719	0.00132996	0.00157812	0.00108572	0.000859289	0.000871472	0.00107742	0.00155896	0.00154436	0.000720731	0.00146187	0.000666852	0.00112895	0.00132627	0.00091716	0.000867716	0.00147011	0.0021781	0.00147101	0.00107528	0.00137866	0.000989008	0.000801771	0.00101526	0.000680022	0.000605012	0.000804548	0.000832382	0.00173859	0.00111249	0.000970066	0.000980735	0.000421578	0.00193683	0.00177454	0.00124549	0.000776466	0.000664555	0.000703069
Bacteria;Bacillati;Bacillota;Clostridia;Eubacteriales;Peptococcaceae;Desulforamulus	0.000169652	1.76475e-05	0	0	5.53312e-05	0	8.15609e-05	0.000110649	0.00038285	1.41685e-05	0	2.02594e-05	0	0	9.17102e-05	1.10809e-05	0	1.64214e-05	1.34276e-05	2.00785e-05	2.00149e-05	0.0001069	1.40823e-05	0	0	9.87584e-06	0	1.89188e-05	1.36558e-05	0.000308567	0	2.00309e-05	1.79554e-05	0	0.000259371	0.000184714	9.26965e-05	0.00016017	9.223e-05	2.39411e-05
Bacteria;Bacillati;Bacillota;Clostridia;Eubacteriales;Peptococcaceae;Desulfovectis	0.000288409	6.22306e-05	9.87082e-05	8.17678e-05	0.000227473	0.000243404	0.000163122	0.000241927	0.000257858	0.000166479	0.000105602	0.000208992	8.36834e-05	6.73357e-05	0.000184428	6.47808e-05	6.37402e-05	9.54007e-05	8.05655e-05	6.28773e-05	5.7284e-05	0.000240007	8.17855e-05	8.50784e-05	5.96147e-05	4.79684e-05	8.00893e-05	4.7795e-05	7.4486e-05	0.000184145	3.3969e-05	5.20803e-05	8.97768e-05	4.88584e-05	0.000233654	0.000225149	0.000232052	0.000132917	0.000108183	3.75077e-05
Bacteria;Bacillati;Bacillota;Clostridia;Eubacteriales;Peptococcaceae;Peptococcus	5.38895e-05	0.000255424	0.000260797	0.000305267	5.77903e-05	6.63828e-05	4.46909e-05	2.5318e-05	4.72412e-05	0.000167365	0.000187443	0.000230317	0.000103297	0.00020344	7.35697e-05	0.00013979	6.459e-05	0.000131371	0.000246644	0.000322841	0.000118019	2.41386e-05	0.000184694	0.000147962	0.00019149	7.19525e-05	7.33348e-05	0.00017027	0.000111729	3.87091e-05	0.000157107	0.000226063	0.000163456	5.72341e-05	5.51072e-05	4.41108e-05	4.85257e-05	2.58185e-05	3.14081e-05	0.000175568
Bacteria;Bacillati;Bacillota;Clostridia;Eubacteriales;Peptococcaceae;Thermanaerosceptrum	0.00112669	0.000525709	0.000335608	0.00034615	0.00190954	0.000127234	0.000641314	0.00104741	0.00124303	0.000297538	8.71214e-05	0.000263372	0.000121602	0.000272208	0.00199041	0.000882212	0.000150427	0.000522358	0.000410602	0.000320727	0.000187726	0.000941406	0.000188486	0.00011652	0.000224007	0.000121332	0.000121581	0.000167282	0.000146489	0.00100201	0.000227168	0.000215189	0.000229086	8.93411e-05	0.00117562	0.00132884	0.00135747	0.000733914	0.000568835	0.000201105
Bacteria;Bacillati;Bacillota;Clostridia;Eubacteriales;Proteinivoraceae;Anaerobranca	0.00020957	9.65967e-05	0.000160011	0.000168987	0.00014632	0.000342978	0.00013519	0.000167849	0.000345451	0.000202786	0.000166323	0.000165274	0.000142523	0.000126075	0.000132022	6.39284e-05	0.000159775	0.000132935	0.000144877	9.2995e-05	7.7989e-05	0.000131728	0.000107783	0.000104498	9.57448e-05	5.14954e-05	7.52647e-05	8.36412e-05	0.000100556	0.00026654	6.5815e-05	8.2985e-05	6.93449e-05	7.53815e-05	0.000367381	0.000226068	0.000103273	0.000244797	0.000115163	5.50645e-05
Bacteria;Bacillati;Bacillota;Clostridia;Eubacteriales;Symbiobacteriaceae;Symbiobacterium	0.000120752	0.000113315	6.96152e-05	5.86003e-05	7.6234e-05	9.40423e-05	9.49681e-05	8.15801e-05	8.7593e-05	9.56371e-05	4.48807e-05	5.97119e-05	0.00017129	5.7307e-05	0.000105819	1.79e-05	5.52415e-05	4.69184e-05	5.15902e-05	8.34841e-05	3.93396e-05	9.31061e-05	3.95387e-05	4.16144e-05	4.33561e-05	5.14954e-05	7.14049e-05	4.3812e-05	5.64853e-05	9.2902e-05	2.54768e-05	8.92805e-05	4.89129e-05	8.93411e-05	6.68634e-05	9.64923e-05	0.000167973	5.64181e-05	7.82709e-05	5.82566e-05
Bacteria;Bacillati;Bacillota;Clostridia;Eubacteriales;Syntrophomonadaceae;Syntrophomonas	0.000427124	0.000231275	0.000195338	0.000148545	0.000281574	0.000165957	0.000277084	0.000306629	0.000806052	0.000216069	0.000134642	0.000183401	8.76061e-05	0.00016046	0.00051398	0.000166214	0.000151277	0.000163432	0.000158304	0.000191802	0.000169091	0.000383459	0.000141906	0.00013779	0.000115616	0.000111456	0.000132196	0.00013044	0.000104901	0.00073658	0.000137999	0.000143078	0.00026995	0.000100509	0.000660551	0.000325317	0.000212766	0.000292131	0.0002049	0.000129282
Bacteria;Bacillati;Bacillota;Clostridia;Eubacteriales;Syntrophomonadaceae;Syntrophothermus	0.00029739	0	0	4.22467e-05	0.000152468	0	0.000199992	0.000177226	0.000247032	0	3.69606e-05	0	0	0	0.000169311	2.4719e-05	0	5.55201e-05	0	0	0	0.000230351	0	1.29467e-05	0	0	0	0	0	0.000268752	0	8.01235e-06	2.60043e-05	0	0.000110214	0.000191147	0.000127535	0.000148695	0.000221851	0
Bacteria;Bacillati;Bacillota;Clostridia;Eubacteriales;Syntrophomonadaceae;Thermosyntropha	4.88998e-05	0	0	0	0	0	3.12836e-05	4.03212e-05	0.00011515	0	0	0	0	0	7.35697e-05	0	0	1.87673e-05	1.90813e-05	7.92571e-06	0	4.41392e-05	0	1.5721e-05	0	0	0	0	0	0.00010728	0	0	4.39597e-05	0	8.37629e-05	5.97333e-05	2.73734e-05	4.58995e-05	5.78307e-05	0
Bacteria;Bacillati;Bacillota;Clostridia;Halanaerobiales;Halanaerobiaceae;Halanaerobium	0.000215558	0.000514563	0.000557961	0.000455174	0.000223784	0.000278439	0.000183233	0.000130341	0.000223411	0.000529546	0.000287764	0.000549136	0.000184365	0.000313756	0.000219701	0.000233552	0.000227765	0.000322955	0.000563252	0.000413194	0.000345774	0.000177936	0.000274063	0.000222868	0.000321558	0.000196811	0.000115792	0.000329586	0.000253873	0.000153178	0.000331198	0.000364562	0.000264996	0.000103301	0.000178547	0.000148874	0.000138734	0.000135308	0.000134606	0.000324002
Bacteria;Bacillati;Bacillota;Clostridia;Halanaerobiales;Halanaerobiaceae;Halocella	0.000104785	0.000731906	0.000732519	0.000771343	0.000220095	0.000175177	8.37954e-05	0.000112524	0.000114166	0.00051095	0.000398646	0.000728272	0.000322966	0.000634675	0.00026606	0.000479037	0.00013003	0.000363617	0.000690461	0.000820575	0.000280208	8.75887e-05	0.000467964	0.00043094	0.000420916	0.000191168	0.000202636	0.000614364	0.000181249	9.40079e-05	0.000424613	0.000518513	0.000456933	8.79451e-05	0.000161648	0.000114872	0.000162996	7.31523e-05	7.3784e-05	0.000488398
Bacteria;Bacillati;Bacillota;Clostridia;Halanaerobiales;Halobacteroidaceae;Acetohalobium	0.000153685	0.000124461	0.000109099	5.99631e-05	0.000193044	5.3475e-05	8.04436e-05	0.000108774	0.000120071	3.63067e-05	0	0.000218588	0	4.72783e-05	0.000107835	9.03522e-05	4.33433e-05	7.97612e-05	8.6926e-05	9.61653e-05	7.66087e-05	0.00010621	5.90372e-05	9.4326e-05	9.21318e-05	6.63092e-05	5.88608e-05	6.77095e-05	5.46231e-05	0.000121657	0	2.86155e-05	9.16343e-05	0	0.0001543	0.000123143	8.83416e-05	6.35899e-05	6.53088e-05	4.22959e-05
Bacteria;Bacillati;Bacillota;Clostridia;Halanaerobiales;Halobacteroidaceae;Halanaerobacter	9.08138e-05	3.9939e-05	5.09126e-05	5.31491e-05	4.67241e-05	0	5.80982e-05	3.28196e-05	5.41305e-05	4.6933e-05	0	3.41211e-05	4.57644e-05	0	3.52732e-05	2.38666e-05	1.9547e-05	4.77003e-05	3.74559e-05	3.3288e-05	3.31281e-05	4.41392e-05	2.27483e-05	4.43887e-05	3.79366e-05	3.59763e-05	2.70181e-05	4.08249e-05	3.10359e-05	4.92159e-05	0	3.83448e-05	4.02448e-05	2.65231e-05	0.000114623	9.55733e-05	5.66133e-05	4.06402e-05	5.38424e-05	2.63352e-05
Bacteria;Bacillati;Bacillota;Clostridia;Halanaerobiales;Halobacteroidaceae;Halobacteroides	0.00012674	0.000166258	0.000160011	0.000149908	5.65607e-05	9.58863e-05	6.59191e-05	8.90818e-05	9.15298e-05	0.000146998	9.50415e-05	0.000177003	9.6759e-05	0.000118912	9.2718e-05	6.56332e-05	7.05391e-05	9.38367e-05	0.000112368	0.000119414	9.31727e-05	6.48294e-05	0.000101826	8.13793e-05	0.000133681	8.1123e-05	5.21063e-05	7.56754e-05	9.93147e-05	7.46534e-05	7.85534e-05	0.000117896	9.65875e-05	3.0711e-05	0.000105071	8.08697e-05	6.47009e-05	6.26337e-05	6.53088e-05	8.77839e-05
Bacteria;Bacillati;Bacillota;Clostridia;Halanaerobiales;Halobacteroidaceae;Orenia	0.000220548	0.000314868	0.000358467	0.000606445	0.000145091	0.000497871	0.000227924	0.000230675	0.000228332	0.00057028	0.000330005	0.000336946	0.000269356	0.0002894	0.000225748	0.000172181	0.000200569	0.000366745	0.000354771	0.000364583	0.0002878	0.000205523	0.000361264	0.000224718	0.000180651	0.000282872	0.000368604	0.000199146	0.000297323	0.000199629	0.000220799	0.000254678	0.000269331	0.000226145	0.00023292	0.000221473	0.000216499	0.000144392	0.000181469	0.000193923
Bacteria;Bacillati;Bacillota;Clostridia;Halanaerobiales;Halothermotrichaceae;Halothermothrix	3.09366e-05	2.41492e-05	3.74052e-05	3.27071e-05	7.86932e-05	0	3.24009e-05	2.5318e-05	6.29882e-05	2.21382e-05	0	0.000108761	0	0	0.000118921	3.75047e-05	1.86971e-05	3.28429e-05	0	9.88072e-05	1.86345e-05	4.20702e-05	0	0	0	2.25733e-05	2.02636e-05	2.48932e-05	1.55179e-05	4.97689e-05	0	2.17478e-05	2.84809e-05	0	5.80462e-05	4.68677e-05	6.15903e-05	3.29903e-05	2.4927e-05	0
Bacteria;Bacillati;Bacillota;Clostridia;Lachnospirales;Anaerotignaceae;Anaerotignum	0.000183624	0.00042354	0.000559	0.000432007	0.000152468	0.0002139	0.000160887	0.000146282	0.000230301	0.000346242	0.000216483	0.00042758	0.000150369	0.000257882	0.000188459	0.000159395	0.000106234	0.000291676	0.000408481	0.000345561	0.00024639	0.000139314	0.000241565	0.000183103	0.000278202	0.000159424	0.000118687	0.000207111	0.000169456	0.000180827	0.000278122	0.000299891	0.000223513	5.02543e-05	0.000191773	0.000140603	0.000103273	9.80145e-05	8.82417e-05	0.000165193
Bacteria;Bacillati;Bacillota;Clostridia;Lachnospirales;Cellulosilyticaceae;Cellulosilyticum	6.98568e-05	0.000991045	0.00036574	0.00048243	5.77903e-05	0.00025078	2.23454e-05	6.939e-05	9.25139e-05	0.000758898	0.000414486	0.000280433	0.000659007	0.000455591	0.000153186	0.000464547	0.000481026	0.000251013	0.000416255	0.000643568	0.000318858	5.10359e-05	0.000568165	0.000541912	0.000343236	0.000517071	0.000357025	0.0002798	0.00047609	5.86167e-05	0.000195322	0.000298746	9.41109e-05	0.000420182	4.3351e-05	6.70851e-05	6.59451e-05	5.594e-05	5.23468e-05	0.000254573
Bacteria;Bacillati;Bacillota;Clostridia;Lachnospirales;Defluviitaleaceae;Defluviitalea	0.00013173	0.000127248	3.63662e-05	2.99815e-05	6.39382e-05	2.39716e-05	7.93263e-05	0.000117213	0.000124008	3.09935e-05	3.43205e-05	7.1441e-05	0	4.72783e-05	8.66712e-05	0.000103138	1.18982e-05	2.65871e-05	5.01768e-05	6.6576e-05	8.35104e-05	6.20707e-05	0.000125116	2.03448e-05	0	4.16196e-05	2.60532e-05	4.08249e-05	2.8553e-05	5.75107e-05	0	4.2351e-05	4.89129e-05	0	0.00012491	6.70851e-05	4.79035e-05	5.40275e-05	6.63059e-05	3.59116e-05
Bacteria;Bacillati;Bacillota;Clostridia;Lachnospirales;Lachnospiraceae;Acetatifactor	0.000267452	0.00133842	0.00333945	0.00220228	0.000229932	0.00850069	0.000180998	0.000158472	0.000294273	0.00534062	0.00311525	0.0035198	0.00335126	0.00169056	0.000259006	0.000292366	0.00270088	0.0026329	0.00340849	0.0016755	0.00110979	0.000163453	0.00206738	0.00234798	0.00237917	0.000942437	0.00142134	0.0009091	0.00218927	0.000246633	0.00149252	0.00144108	0.000778891	0.0025518	0.000258636	0.000240771	0.000224587	0.000139133	0.000127128	0.000555433
Bacteria;Bacillati;Bacillota;Clostridia;Lachnospirales;Lachnospiraceae;Anaerocolumna	0.00013672	8.63798e-05	9.76691e-05	7.76794e-05	0.000164764	0.000169645	0.000234627	0.000120964	0.000246048	0.000146112	0.000176883	6.07782e-05	4.9687e-05	6.30377e-05	0.000195514	6.56332e-05	0.000173373	8.21071e-05	9.46998e-05	5.548e-05	0.00012147	9.79338e-05	5.14544e-05	0.000181254	0.000196909	6.48984e-05	4.43868e-05	8.0654e-05	0.000109246	0.00018691	0.000195322	0.00012133	7.49172e-05	0.000153555	0.000163117	0.000142441	0.000112604	8.74959e-05	8.32563e-05	6.54389e-05
Bacteria;Bacillati;Bacillota;Clostridia;Lachnospirales;Lachnospiraceae;Anaerotaenia	0.000728507	0.000183905	0.000194299	0.000190792	0.000416828	6.82268e-05	0.000292725	0.000330071	0.000323799	0.00012486	5.80809e-05	0.0001866	5.36097e-05	0.000120345	0.000194506	0.000124447	5.43916e-05	0.000177508	0.000229682	0.000122584	0.000112497	0.000251731	8.3952e-05	5.64107e-05	0.000157166	6.48984e-05	3.37726e-05	0.000112517	9.12454e-05	0.00037382	0.00010403	0.000129342	0.00013126	3.21069e-05	0.000355625	0.00058263	0.000584174	0.000317471	0.000278186	0.000142848
Bacteria;Bacillati;Bacillota;Clostridia;Lachnospirales;Lachnospiraceae;Bilifractor	0	0	0	0	0	0	0	0	0	0	0.000446167	0	0	0	0	0	0	0	0	0	0.000991772	0.000453806	0.000821646	0.000454984	0.00104416	0.000323081	0.000533607	0.000485915	0.000843554	0.000588379	0.00116556	0.000636409	0.000434644	0.000434142	0.000645121	0.000571602	0.000505165	0.000381061	0.000273699	0.000810006
Bacteria;Bacillati;Bacillota;Clostridia;Lachnospirales;Lachnospiraceae;Blautia	0.000235517	0.00025821	0.000235861	0.000177164	0.000173371	6.63828e-05	0.000272614	0.000264432	0.000405487	0.000139028	7.39211e-05	0.000124755	9.41439e-05	0.000114614	0.000192491	0.000140643	5.35417e-05	0.000113386	0.000125795	0.00011096	0.000151837	0.000206213	9.85758e-05	6.10345e-05	7.22602e-05	0.000122743	5.21063e-05	0.000105547	9.0004e-05	0.000236126	8.91688e-05	0.000111028	0.00013869	6.28179e-05	0.000199855	0.000185633	0.000139978	0.000142958	0.00011267	0.000155617
Bacteria;Bacillati;Bacillota;Clostridia;Lachnospirales;Lachnospiraceae;Butyrivibrio	0.000116761	7.70916e-05	6.64981e-05	3.27071e-05	6.63974e-05	0.000177021	7.374e-05	5.15737e-05	8.2672e-05	5.40172e-05	0	9.06341e-05	0.000104604	6.30377e-05	4.132e-05	3.32428e-05	3.65444e-05	5.08282e-05	4.16962e-05	8.92963e-05	7.72988e-05	5.7243e-05	3.68305e-05	3.05172e-05	3.25171e-05	3.87979e-05	5.5966e-05	3.38548e-05	2.8553e-05	7.46534e-05	4.88305e-05	4.2351e-05	5.7581e-05	3.35029e-05	9.84582e-05	6.15713e-05	5.41248e-05	5.2115e-05	4.53672e-05	4.94782e-05
Bacteria;Bacillati;Bacillota;Clostridia;Lachnospirales;Lachnospiraceae;Enterocloster	0	7.05899e-05	0	0	4.79537e-05	0	0	0	3.73993e-05	2.56803e-05	0.000124082	2.2392e-05	0	0	5.34136e-05	3.06856e-05	0	0	0	1.05676e-05	0.000143555	0.000227593	0.000122949	0.000128542	0.000173425	9.52313e-05	0.00021132	7.66711e-05	0.000117936	0.000244974	0.00018683	9.84374e-05	0.0001164	0.00018985	0.000224103	0.000230662	0.000174817	0.000207982	0.000123638	8.938e-05
Bacteria;Bacillati;Bacillota;Clostridia;Lachnospirales;Lachnospiraceae;Fusimonas	0	0.000165329	0.000475877	0.000463351	0	0.000259999	3.57527e-05	2.43803e-05	4.42886e-05	0.000651749	0.000512168	0.000303891	6.93003e-05	0.000118912	9.37258e-05	0	0.000153826	0.0002776	0.000289753	0.000203955	0.000210501	2.89663e-05	0.000594705	0.000535439	0.000623244	0.000275113	0.000550011	8.96155e-05	0.000535679	2.43315e-05	0.000706981	0.000195158	0.000140547	0.000354572	8.6702e-05	0	1.43088e-05	1.1953e-05	2.59241e-05	8.21977e-05
Bacteria;Bacillati;Bacillota;Clostridia;Lachnospirales;Lachnospiraceae;Lachnoclostridium	0.000971009	0.000628808	0.000693035	0.000630975	0.000914808	0.000656452	0.00084801	0.000866437	0.00126567	0.000675658	0.000493688	0.000666427	0.000376575	0.000477081	0.000923149	0.000454318	0.000434283	0.000601337	0.000706009	0.000517285	0.000608728	0.000865542	0.000497212	0.000519718	0.000545565	0.000378104	0.000414921	0.000530723	0.000427053	0.00109657	0.000545628	0.00052023	0.000630914	0.000411806	0.00115799	0.000988816	0.000707977	0.000566094	0.000520975	0.00044291
Bacteria;Bacillati;Bacillota;Clostridia;Lachnospirales;Lachnospiraceae;Moryella	0.000105783	0.00085451	0.000444706	0.000432007	5.41016e-05	0.000420425	2.458e-05	7.97047e-05	4.23202e-05	0.00145669	4.75207e-05	0.000534208	0.0012461	0.000730664	5.6437e-05	0.00035459	0.000588109	0.000420701	0.000712369	0.00216372	0.00173991	3.72424e-05	0.00069653	9.98746e-05	0.000699118	0.000371049	0.0007787	0.000537693	0.000184353	6.30406e-05	0.000598705	0.000374291	0.00032815	0.000751023	4.70248e-05	0.000100168	6.59451e-05	2.58185e-05	3.14081e-05	0.000597729
Bacteria;Bacillati;Bacillota;Clostridia;Lachnospirales;Lachnospiraceae;Pseudobutyrivibrio	0.000149693	0	0	0	3.8117e-05	0	7.48572e-05	6.28261e-05	0.000195854	0	0	0	0	0	5.34136e-05	2.21619e-05	0	0	1.55477e-05	9.51085e-06	8.97219e-06	3.10354e-05	0	0	0	0	0	0	0	7.57593e-05	0	6.86773e-06	1.73362e-05	0	8.44977e-05	4.68677e-05	2.86177e-05	0.000164951	3.88862e-05	0
Bacteria;Bacillati;Bacillota;Clostridia;Lachnospirales;Lachnospiraceae;Robinsoniella	0.000111771	0	0	0	0	0	0	0	0	0	0	0	0	0	0	0	0	0	0	0	0	2.48283e-05	0	0	0	0	0	0	0	3.64972e-05	0	0	0	0	0	0	1.4931e-05	1.86467e-05	1.54548e-05	0
Bacteria;Bacillati;Bacillota;Clostridia;Lachnospirales;Lachnospiraceae;Roseburia	8.28302e-05	7.70916e-05	8.41617e-05	3.40699e-05	5.77903e-05	0	4.69254e-05	2.81311e-05	6.00356e-05	8.50107e-05	4.75207e-05	0.000119424	0	5.44417e-05	5.74449e-05	5.36999e-05	1.44478e-05	3.83167e-05	5.72439e-05	5.07245e-05	2.69166e-05	6.20707e-05	2.32899e-05	3.23668e-05	3.79366e-05	1.19921e-05	0	4.97864e-05	1.73801e-05	7.07824e-05	0	6.40988e-05	8.2347e-05	0	5.73115e-05	7.0761e-05	4.66593e-05	1.62561e-05	2.44285e-05	2.47391e-05
Bacteria;Bacillati;Bacillota;Clostridia;Lachnospirales;Lachnospiraceae;Schaedlerella	2.49489e-05	0.000107743	9.2474e-05	6.26887e-05	2.09029e-05	2.21276e-05	2.12282e-05	2.71934e-05	5.11779e-05	4.95896e-05	3.96006e-05	5.43805e-05	3.79191e-05	8.16625e-05	5.84527e-05	4.60285e-05	7.22389e-05	5.7866e-05	7.91521e-05	0.000103034	6.83267e-05	2.82767e-05	4.98296e-05	4.34639e-05	2.89041e-05	5.71388e-05	4.63167e-05	7.66711e-05	3.78637e-05	2.93084e-05	3.3969e-05	5.49418e-05	8.29662e-05	2.09393e-05	4.629e-05	2.48123e-05	1.74195e-05	1.62561e-05	2.69212e-05	9.81584e-05
Bacteria;Bacillati;Bacillota;Clostridia;Monoglobales;Monoglobaceae;Monoglobus	0.000162667	8.5451e-05	0	7.3591e-05	8.85299e-05	9.21984e-05	0.00022122	0.000201606	0.000354309	5.75594e-05	0	8.42364e-05	2.48435e-05	5.3009e-05	0.000168303	3.83571e-05	2.80457e-05	0.000110258	4.94701e-05	3.69866e-05	4.83118e-05	0.000146211	3.84554e-05	5.36364e-05	6.86472e-05	7.2658e-05	2.70181e-05	5.27736e-05	7.4486e-05	0.000191334	0	0.000125908	8.04896e-05	0	0.000230715	0.000147036	0.00013189	0.000109489	0.000101702	3.27195e-05
Bacteria;Bacillati;Bacillota;Clostridia;Moorellales;Moorellaceae;Moorella	0.000572826	0.00073655	0.000528868	0.000719557	0.000377481	0.000191773	0.000406687	0.000540117	0.000782432	0.000365723	0.000282484	0.000588588	0.000243205	0.000409745	0.000742752	0.00083107	0.000184422	0.000450416	0.000971734	0.000472901	0.000502443	0.000411046	0.000423551	0.000734263	0.000236652	0.000371049	0.000165968	0.000443099	0.000250149	0.000540822	0.000205937	0.000492759	0.000515133	0.00016891	0.000703168	0.00051095	0.000405625	0.000453257	0.000425754	0.00050356
Bacteria;Bacillati;Bacillota;Clostridia;Moorellales;Moorellaceae;Thermanaeromonas	0.000144703	0.000343661	0.000358467	0.000449723	8.23819e-05	0.000149361	9.04991e-05	7.8767e-05	0.000109245	0.000346242	0.000216483	0.000392392	0.000158214	0.000222065	0.000121944	0.000133824	0.000165724	0.000236156	0.000402121	0.000310688	0.00024708	0.0001269	0.000264313	0.000214545	0.000393818	0.000176354	0.00014667	0.00028677	0.00021601	0.000118339	0.000426736	0.000313054	0.000248899	0.00012424	0.000139605	0.000136008	0.000103273	9.32333e-05	8.12621e-05	0.000248987
Bacteria;Bacillati;Bacillota;Clostridia;Peptostreptococcales;Anaerovoracaceae;Aminicella	2.29529e-05	1.57899e-05	2.59758e-05	7.22282e-05	0	0.000105106	4.13391e-05	4.78228e-05	4.72412e-05	3.71922e-05	0	1.38617e-05	1.83058e-05	4.01149e-05	2.72107e-05	2.81285e-05	2.20966e-05	5.39561e-05	1.27209e-05	3.06461e-05	5.38331e-05	1.24141e-05	2.38315e-05	1.29467e-05	0	2.39842e-05	6.17556e-05	1.89188e-05	3.47602e-05	2.93084e-05	0	2.51817e-05	1.30022e-05	0	3.01253e-05	1.83795e-05	1.11982e-05	1.00405e-05	2.34314e-05	1.35666e-05
Bacteria;Bacillati;Bacillota;Clostridia;Peptostreptococcales;Anaerovoracaceae;Emergencia	0	6.5017e-05	4.26004e-05	7.3591e-05	0	0.000123546	2.01109e-05	3.56327e-05	4.82254e-05	0.000120432	0.000116162	8.10375e-05	7.97608e-05	7.16338e-05	2.62029e-05	3.66523e-05	1.44478e-05	4.06626e-05	2.9682e-05	2.90609e-05	5.03823e-05	0	0.000180903	0.000136865	0.000110197	2.82167e-05	8.20192e-05	2.09103e-05	5.08988e-05	0	8.27996e-05	1.94586e-05	2.29086e-05	0	4.04119e-05	2.38933e-05	0	1.67342e-05	9.97081e-06	1.27686e-05
Bacteria;Bacillati;Bacillota;Clostridia;Peptostreptococcales;Anaerovoracaceae;Mogibacterium	0.000279427	6.59458e-05	0.000340803	7.49538e-05	0.000193044	5.5319e-05	0.000183233	0.0001144	0.000213569	6.37581e-05	0	0.000108761	5.49173e-05	0.000107451	4.23278e-05	7.50094e-05	9.17858e-05	0.000257269	8.62193e-05	0.000327596	0.000219474	0.000109658	0.000197693	0.00013779	0.00026375	6.48984e-05	9.8423e-05	0.000144381	5.21402e-05	0.000205158	0.000135876	0.0002501	0.00021113	8.65491e-05	0.000160913	0.000154388	7.71434e-05	0.000146783	8.67461e-05	9.89564e-05
Bacteria;Bacillati;Bacillota;Clostridia;Peptostreptococcales;Filifactoraceae;Peptoanaerobacter	0.000133726	0	0	0	2.09029e-05	0	0.00014748	0.000160347	0.000697791	0	0	1.17291e-05	0	3.58169e-05	0.000613753	5.19951e-05	0	1.48575e-05	9.89401e-06	0	3.38182e-05	8.6899e-05	0	0	0	7.75959e-06	0	4.67992e-05	0	0.00050156	0	1.43078e-05	0.00024085	0	0.000590749	0.000151631	4.85257e-05	0.000241929	0.000106688	2.95273e-05
Bacteria;Bacillati;Bacillota;Clostridia;Peptostreptococcales;Peptostreptococcaceae;Paeniclostridium	0.000235517	0.000101241	0.000127801	9.53958e-05	0.000126647	0	6.25672e-05	8.5331e-05	6.6925e-05	6.02159e-05	0	0.000134352	0	7.73645e-05	0.000181405	6.56332e-05	0	0.000150139	0.000110248	0.000159043	0.000108356	0.000209661	7.25778e-05	0	0	5.9255e-05	2.60532e-05	6.27309e-05	9.4349e-05	0.000128846	0	7.84065e-05	6.68683e-05	0	7.93543e-05	0.000159901	0.000184771	8.98865e-05	0.000209886	8.45918e-05
Bacteria;Bacillati;Bacillota;Clostridia;Peptostreptococcales;Peptostreptococcaceae;Paraclostridium	0.000347288	0.00398647	0.00485021	0.00570876	0.0003824	0.00234921	0.000195523	0.00024099	0.000684997	0.00449494	0.00209091	0.00390793	0.0017129	0.00250718	0.000678252	0.00115838	0.00165724	0.00349855	0.00628129	0.00327755	0.00264956	0.000226903	0.00238532	0.00185045	0.00340888	0.00139038	0.00126696	0.00180625	0.00222403	0.000465063	0.00267082	0.00262576	0.00161103	0.000749627	0.000567971	0.000370347	0.000263781	0.00024145	0.000151556	0.00153622
Bacteria;Bacillati;Bacillota;Clostridia;Peptostreptococcales;Peptostreptococcaceae;Peptostreptococcus	0.000129734	3.62238e-05	2.80539e-05	4.63351e-05	8.97594e-05	0.000475744	0.000141894	0.000301003	0.000137787	0.000433023	0	2.2392e-05	0.000435415	2.43555e-05	0.000117913	0.000208833	2.29465e-05	4.84823e-05	3.18022e-05	0.000337107	1.58739e-05	0.000104141	9.42428e-05	2.03448e-05	3.61301e-05	3.95034e-05	0.000293339	2.38975e-05	5.08988e-05	0.00012221	4.24613e-05	3.3194e-05	5.38661e-05	0.000230332	0.000182956	0.00010752	0.000145577	9.27552e-05	0.000369419	2.71332e-05
Bacteria;Bacillati;Bacillota;Clostridia;Peptostreptococcales;Peptostreptococcaceae;Romboutsia	0.000144703	0.00048577	0.000527829	0.000595542	0.000229932	0.000162269	9.27336e-05	0.000133154	0.000204712	0.000413542	0.000134642	0.000363603	0.000109835	0.000335246	0.000710502	0.00020798	9.68851e-05	0.000345632	0.000474913	0.000380962	0.000359578	0.000189661	0.00030331	0.000124843	0.000419109	0.000265942	0.000185267	0.000323612	0.000514574	0.000205711	0.000403382	0.000436101	0.00024023	6.97977e-05	0.000146952	0.000192066	0.000171084	0.000147261	0.000109679	0.000269736
Bacteria;Bacillati;Bacillota;Clostridia;Peptostreptococcales;Peptostreptococcaceae;Terrisporobacter	0	0	0	0	0	0	0	0	0	0	0	0	0	0	0.000124968	0	0	0	0	0	0	0	0	0	0	2.32788e-05	0	0	3.16566e-05	0	0	2.34647e-05	0	0	0	0	0	0	0	0
Bacteria;Bacillati;Bacillota;Clostridia;Peptostreptococcales;Tindalliaceae;Tindallia	3.99182e-05	0.000122604	0.000175597	0.000166261	4.54945e-05	7.74466e-05	6.03327e-05	4.96982e-05	7.77511e-05	0.000126631	6.3361e-05	0.000114092	7.06079e-05	0.000127508	0.000102796	9.71712e-05	7.39386e-05	0.000113386	0.000173145	9.03531e-05	0.000147006	3.24147e-05	0.000104534	9.61755e-05	0.000162585	6.13713e-05	5.40362e-05	0.000146372	0.000100556	7.07824e-05	0.000154984	0.000188862	0.000108351	5.02543e-05	0.000102132	7.53559e-05	7.15442e-05	4.58995e-05	5.03526e-05	0.000107735
Bacteria;Bacillati;Bacillota;Clostridia;Thermoanaerobacterales;Thermoanaerobacteraceae;Caldanaerobacter	0.000196597	0.000239634	0.000267032	0.000283462	0.000134024	0.000169645	0.000137424	0.0001144	0.000207664	0.00025149	0.000163683	0.000243113	0.000129448	0.000170488	0.000153186	0.000111662	0.000162325	0.000230682	0.00024947	0.00028057	0.000197388	0.000199316	0.000159238	0.000134091	0.000204135	0.000145316	0.000151494	0.000178235	0.000162007	0.000185804	0.000210183	0.000156241	0.000126307	0.000111676	0.000181486	0.000189309	0.000186015	0.000136742	0.000121644	0.000132474
Bacteria;Bacillati;Bacillota;Clostridia;Thermoanaerobacterales;Thermoanaerobacteraceae;Caloribacterium	0.000127738	1.0217e-05	1.24684e-05	2.31675e-05	6.7627e-05	0	6.145e-05	4.12589e-05	6.6925e-05	1.77106e-05	0	1.17291e-05	0	0	3.72888e-05	1.36381e-05	0	1.64214e-05	1.06007e-05	1.26811e-05	1.03525e-05	7.31055e-05	6.49951e-06	1.38715e-05	0	7.75959e-06	1.3509e-05	0	7.4486e-06	8.23952e-05	0	1.31631e-05	2.16703e-05	0	6.98024e-05	9.28164e-05	0.000111982	9.1799e-05	5.83292e-05	0
Bacteria;Bacillati;Bacillota;Clostridia;Thermoanaerobacterales;Thermoanaerobacteraceae;Calorimonas	0	2.22916e-05	2.59758e-05	3.40699e-05	1.35254e-05	0.000147517	1.78764e-05	1.12524e-05	1.18103e-05	3.0108e-05	0.000306245	1.81268e-05	0	2.72208e-05	1.20937e-05	2.81285e-05	1.78472e-05	5.16102e-05	1.76679e-05	4.54407e-05	0.000213952	2.48283e-05	0.00063316	0.000356034	0.000247491	0.000689193	0.000636855	0.000104551	0.000720032	8.29482e-05	0.00026326	0.000299318	9.78258e-05	0.000149367	0.000151361	0.000104763	4.66593e-05	5.594e-05	0.000100705	0.000185942
Bacteria;Bacillati;Bacillota;Clostridia;Thermoanaerobacterales;Thermoanaerobacteraceae;Carboxydothermus	0.000204581	1.95051e-05	1.87026e-05	5.31491e-05	4.91833e-05	0	0.000130721	8.62687e-05	0.000119087	1.32829e-05	0	2.55908e-05	0	1.71921e-05	4.53512e-05	1.96047e-05	0	1.32935e-05	1.62545e-05	6.34057e-06	1.72542e-05	7.03468e-05	0	9.24765e-06	0	8.46501e-06	0	1.0953e-05	1.11729e-05	0.000110598	0	9.72928e-06	1.60979e-05	0	9.11105e-05	9.18974e-05	5.10142e-05	8.46272e-05	8.42533e-05	1.27686e-05
Bacteria;Bacillati;Bacillota;Clostridia;Thermoanaerobacterales;Thermoanaerobacteraceae;Gelria	5.98773e-05	1.20746e-05	4.57175e-05	3.13443e-05	6.27086e-05	6.45389e-05	3.57527e-05	4.21966e-05	6.59408e-05	1.77106e-05	0	3.51874e-05	1.43831e-05	1.86248e-05	4.03122e-05	1.27857e-05	1.35979e-05	1.79854e-05	7.77387e-06	1.5323e-05	2.76067e-05	6.34501e-05	1.84153e-05	3.1442e-05	2.34846e-05	1.05813e-05	0	0	2.97944e-05	7.24414e-05	0	1.54524e-05	1.73362e-05	0	7.20067e-05	6.06523e-05	0.00010265	5.97649e-05	2.89154e-05	0
Bacteria;Bacillati;Bacillota;Clostridia;Thermoanaerobacterales;Thermoanaerobacteraceae;Thermoanaerobacter	0.000314356	0.000115173	0.000116372	0.000183978	0.000148779	0.000123546	0.000185467	0.000144406	0.000173218	0.000120432	3.43205e-05	0.000121556	8.10683e-05	0.000106018	0.000102796	9.29093e-05	7.73381e-05	0.000107912	0.000116608	0.000120999	0.000107666	0.000178626	0.000106159	8.69279e-05	0.00010839	8.39446e-05	7.42997e-05	8.16497e-05	7.63482e-05	0.000204053	0.000127384	0.000101299	0.000118877	6.84017e-05	0.000213816	0.000187471	0.000158642	0.000151564	0.000145075	8.13996e-05
Bacteria;Bacillati;Bacillota;Clostridia;Thermoanaerobacterales;Thermoanaerobacteraceae;Thermoanaerobacterium	0	0	0	0	0	0	0	0	6.10198e-05	0	0	0	0	4.8711e-05	0	0	0	0	0	0	0.000672224	1.37935e-05	0	0	0	0	0	0	0.000532575	2.98613e-05	0	4.57848e-05	4.27214e-05	0.000224749	2.05733e-05	0	8.33646e-05	9.56239e-06	1.49562e-05	0.000474033
Bacteria;Bacillati;Bacillota;Clostridia;Thermoanaerobacterales;Thermoanaerobacteraceae;Thermodesulfitimonas	0.000251484	0	1.24684e-05	0	4.67241e-05	0	5.36291e-05	6.18884e-05	0.000186996	0	0	0	0	0	7.35697e-05	0	0	1.01656e-05	0	0	0	0.000224144	0	0	0	0	0	0	0	0.000289766	0	0	3.21958e-05	0	0.000150626	0.000170929	0.000127535	8.36709e-05	6.13205e-05	0
Bacteria;Bacillati;Bacillota;Clostridia;Thermoanaerobacterales;Thermoanaerobacterales Family III. Incertae Sedis;Syntrophaceticus	0.000102789	0.000149539	0.000179753	0.000241215	3.68874e-05	0.0011451	6.145e-05	3.93835e-05	4.03518e-05	0.000371036	0.000190083	0.000102363	9.6759e-05	0.00016619	2.82185e-05	5.02904e-05	0.00032635	0.000480913	0.000166078	0.000483468	0.000140104	5.44843e-05	0.000311435	0.000233041	0.000155359	0.000488854	0.000293339	8.96155e-05	0.000358774	6.74645e-05	0.000118892	0.000134493	3.90065e-05	9.49249e-05	5.8781e-05	9.46543e-05	4.16823e-05	3.25121e-05	5.03526e-05	6.7833e-05
Bacteria;Bacillati;Bacillota;Clostridia;Thermosediminibacterales;Tepidanaerobacteraceae;Biomaibacter	0.000152687	7.33764e-05	3.74052e-05	5.31491e-05	0.000102055	0	7.26227e-05	0.000149095	9.15298e-05	0	0	1.4928e-05	0	4.29803e-05	6.14761e-05	0.000164509	0	0.000135281	5.44171e-05	2.53623e-05	2.82969e-05	6.96571e-05	2.54564e-05	1.38715e-05	0	3.59763e-05	0	2.88761e-05	1.36558e-05	6.69115e-05	0	3.26217e-05	2.91001e-05	0	0.000111684	0.000129575	5.47469e-05	0.000105186	7.07928e-05	1.67587e-05
Bacteria;Bacillati;Bacillota;Culicoidibacteria;Culicoidibacterales;Culicoidibacteraceae;Culicoidibacter	0	0	0.000134035	7.63166e-05	0	0.000274751	0	0	0	3.98488e-05	4.48807e-05	8.10375e-05	6.01475e-05	6.01724e-05	0	0	4.75927e-05	5.31741e-05	6.50178e-05	3.06461e-05	5.93545e-05	0	5.14544e-05	5.91849e-05	7.76797e-05	2.04571e-05	3.18427e-05	1.19487e-05	7.69689e-05	0	0	2.51817e-05	9.90641e-06	0	0	0	0	0	0	0
Bacteria;Bacillati;Bacillota;Desulfitisporia;Desulfitisporales;Desulfitisporaceae;Desulfitispora	0	1.76475e-05	0	0	0	0	0	0	0	1.23974e-05	0	0	0	0	0	0	0	0	1.27209e-05	1.63798e-05	1.93247e-05	2.13799e-05	0	7.30564e-05	0	1.48138e-05	2.02636e-05	3.18633e-05	0	2.93084e-05	0	7.44004e-05	0	1.81474e-05	1.543e-05	0.000909784	1.9908e-05	6.21555e-06	3.14081e-05	1.19705e-05
Bacteria;Bacillati;Bacillota;Desulfuribacillia;Desulfuribacillales;Desulfuribacillaceae;Desulfuribacillus	0.000116761	0	0	0	0	0	8.04436e-05	8.90818e-05	0.000136803	0	0	0	0	0	1.41093e-05	0	0	0	0	0	0	1.65522e-05	0	0	0	0	0	0	0	7.46534e-05	0	0	0	0	0.000100662	2.94072e-05	1.36867e-05	6.11993e-05	3.88862e-05	0
Bacteria;Bacillati;Bacillota;Erysipelotrichia;Erysipelotrichales;Coprobacillaceae;Catenibacterium	5.08957e-05	0.000200624	0.000244173	0.000302541	4.79537e-05	0.000252624	4.24563e-05	5.62622e-05	3.73993e-05	0.00028514	9.50415e-05	0.000197262	0.000237975	0.000157594	4.93824e-05	0.000112514	0.000115582	0.000177508	0.000200707	0.00018599	0.000117329	3.10354e-05	0.000141364	0.000100799	0.000133681	0.000111456	0.000118687	0.000147368	0.000102418	4.5898e-05	0.000110399	0.000165398	0.000114543	0.000139595	5.65767e-05	8.08697e-05	3.91938e-05	2.91653e-05	2.39299e-05	0.000110129
Bacteria;Bacillati;Bacillota;Erysipelotrichia;Erysipelotrichales;Coprobacillaceae;Eggerthia	7.18527e-05	0.000136536	0.000125723	9.81214e-05	6.14791e-05	6.63828e-05	4.13391e-05	5.62622e-05	4.72412e-05	0.000151425	0.000137282	0.000119424	7.58381e-05	8.59605e-05	4.43434e-05	4.77332e-05	8.83864e-05	6.72497e-05	0.000100354	0.00018599	9.31727e-05	4.00011e-05	0.000119699	0.000146113	0.000135488	5.14954e-05	9.45633e-05	7.86625e-05	9.68319e-05	3.81562e-05	0.000171968	6.23819e-05	7.05832e-05	8.51532e-05	5.14334e-05	6.06523e-05	5.22584e-05	3.5859e-05	4.38716e-05	5.98527e-05
Bacteria;Bacillati;Bacillota;Erysipelotrichia;Erysipelotrichales;Coprobacillaceae;Tannockella	6.78609e-05	3.90102e-05	0.000146504	7.63166e-05	4.05762e-05	0.000514467	3.687e-05	1.31278e-05	3.73993e-05	0.000159395	0.000145202	0.000110893	0.000189595	3.86822e-05	3.02341e-05	0	7.73381e-05	7.58514e-05	0.000103887	3.06461e-05	3.45084e-05	5.65533e-05	6.98697e-05	0.000109122	5.05821e-05	3.03329e-05	6.94751e-05	3.58462e-05	6.76582e-05	3.98151e-05	0	2.51817e-05	2.72426e-05	0.000173098	4.04119e-05	5.14625e-05	4.47929e-05	3.39465e-05	3.43993e-05	3.11234e-05
Bacteria;Bacillati;Bacillota;Erysipelotrichia;Erysipelotrichales;Coprobacillaceae;Thomasclavelia	8.6822e-05	2.13627e-05	2.49368e-05	0	0	0	4.46909e-05	7.50162e-05	3.34625e-05	0	0	2.2392e-05	0	0	2.82185e-05	0	0	0	1.83746e-05	1.1096e-05	0	0.000140694	1.84153e-05	2.03448e-05	0	0	0	0	1.17936e-05	7.57593e-05	0	1.37355e-05	0	0	6.02505e-05	8.91405e-05	9.82956e-05	4.35089e-05	4.08803e-05	1.75568e-05
Bacteria;Bacillati;Bacillota;Erysipelotrichia;Erysipelotrichales;Erysipelotrichaceae;Absicoccus	0.00022454	0.000162543	0.000210924	0.000190792	0.000239768	0.000177021	0.000178764	0.000151908	0.000173218	0.000129287	7.92012e-05	0.000177003	0.000152984	0.000164758	0.000167296	0.000136381	9.17858e-05	0.000102438	0.000141343	0.000179121	7.86792e-05	0.000131038	9.09931e-05	7.8605e-05	8.49057e-05	6.34875e-05	8.87737e-05	0.00019815	5.40024e-05	0.000138247	0.000140122	0.000149945	0.00014612	6.0026e-05	0.00013887	0.000139684	0.000171706	0.000141523	0.000128125	0.000122897
Bacteria;Bacillati;Bacillota;Erysipelotrichia;Erysipelotrichales;Erysipelotrichaceae;Erysipelothrix	0.000417145	0.000105885	8.52007e-05	0.000196243	0.000275426	0.000110638	0.000349706	0.000298189	0.000445838	7.08423e-05	0.000118802	9.70318e-05	6.40701e-05	0.000134671	0.000239857	0.000114219	5.8641e-05	0.000100093	9.32864e-05	9.93356e-05	0.000151147	0.000297939	6.28286e-05	9.0627e-05	7.94862e-05	7.33634e-05	9.64931e-05	0.000100569	8.00725e-05	0.000468381	8.91688e-05	9.38589e-05	0.000187603	5.30463e-05	0.000486413	0.000376779	0.000268135	0.000287828	0.000278186	9.81584e-05
Bacteria;Bacillati;Bacillota;Erysipelotrichia;Erysipelotrichales;Erysipelotrichaceae;Faecalibaculum	0.000132728	4.55119e-05	3.42881e-05	8.85818e-05	0.000185667	2.76595e-05	0.000101672	0.000120026	0.000214554	2.74514e-05	0	3.19885e-05	4.18417e-05	4.15476e-05	0.000126983	2.98333e-05	3.05953e-05	2.58051e-05	3.10955e-05	3.48731e-05	2.0705e-05	8.41403e-05	4.71214e-05	1.75705e-05	2.70976e-05	3.10384e-05	3.66674e-05	2.38975e-05	2.91737e-05	0.000178062	0	1.88862e-05	1.42405e-05	3.48988e-05	0.000127114	5.60574e-05	0.000119448	0.000101839	9.02358e-05	1.27686e-05
Bacteria;Bacillati;Bacillota;Erysipelotrichia;Erysipelotrichales;Erysipelotrichaceae;Traorella	0	0	4.05223e-05	0	0	5.3475e-05	0	0	0	0	0	0	4.57644e-05	0	0	9.37617e-06	1.2748e-05	1.01656e-05	0	1.21528e-05	3.38182e-05	0	1.84153e-05	0	0	8.46501e-06	6.75452e-05	0	1.17936e-05	0	0	2.68986e-05	7.42981e-06	0.000107488	0	0	0	0	0	0
Bacteria;Bacillati;Bacillota;Limnochordia;Limnochordales;Limnochordaceae;Limnochorda	1.89611e-05	0.000787635	0.000460292	9.67586e-05	2.21325e-05	5.7163e-05	2.458e-05	2.5318e-05	4.42886e-05	0.000226695	0.000129362	0.000623776	0.000279816	0.000547282	4.93824e-05	0.000269352	0.000299154	0.000142319	0.000807069	0.00072124	9.24825e-05	1.37935e-05	0.000553541	0.000151661	5.78082e-05	8.04176e-05	0.000194916	0.000313654	5.40024e-05	1.71426e-05	7.00612e-05	0.000147656	0.000391303	0.000107488	3.82076e-05	3.21641e-05	3.11062e-05	2.05591e-05	2.74197e-05	0.00013008
Bacteria;Bacillati;Bacillota;Negativicutes;Acidaminococcales;Acidaminococcaceae;Acidaminococcus	4.79018e-05	6.68747e-05	0.000189104	0.000153996	3.19691e-05	0.00081319	3.57527e-05	2.71934e-05	3.73993e-05	0.0003427	0.000205923	0.000267637	0.000381806	0.000133239	2.72107e-05	2.72761e-05	0.000210767	0.000206441	0.000215548	9.19382e-05	9.17924e-05	4.55185e-05	0.000154905	0.000151661	0.00014452	7.40688e-05	0.000110002	8.46369e-05	0.000142765	4.03681e-05	7.43073e-05	9.27143e-05	7.36789e-05	0.000184266	3.67381e-05	4.41108e-05	1.36867e-05	1.72123e-05	3.58949e-05	4.94782e-05
Bacteria;Bacillati;Bacillota;Negativicutes;Acidaminococcales;Acidaminococcaceae;Succinispira	0.000139714	5.57289e-05	5.19517e-05	5.17863e-05	6.7627e-05	5.5319e-05	9.38509e-05	0.000103147	0.000142708	5.22462e-05	9.24014e-05	6.71759e-05	2.61511e-05	5.58743e-05	8.7679e-05	6.13713e-05	4.33433e-05	5.55201e-05	4.94701e-05	6.34057e-05	6.62562e-05	7.51745e-05	5.47042e-05	6.93574e-05	6.14212e-05	2.32788e-05	3.57025e-05	5.27736e-05	4.34502e-05	0.000106174	8.49226e-05	6.12372e-05	5.94385e-05	3.76908e-05	0.000150626	8.63836e-05	6.65673e-05	7.07617e-05	7.17898e-05	4.62861e-05
Bacteria;Bacillati;Bacillota;Negativicutes;Selenomonadales;Selenomonadaceae;Pectinatus	0.000143705	3.80814e-05	3.84442e-05	4.63351e-05	0.000102055	0	5.58636e-05	0.00010596	9.44823e-05	1.85961e-05	0	3.51874e-05	2.48435e-05	4.8711e-05	0.000106827	5.19951e-05	1.61475e-05	3.67527e-05	3.03888e-05	4.59691e-05	2.00149e-05	0.000139314	2.00401e-05	3.1442e-05	0	1.34029e-05	1.3509e-05	3.18633e-05	1.42765e-05	0.00011281	0	3.09048e-05	3.59107e-05	0	0.000155035	9.18974e-05	9.20743e-05	7.45867e-05	5.73322e-05	2.71332e-05
Bacteria;Bacillati;Bacillota;Negativicutes;Selenomonadales;Selenomonadaceae;Propionispira	0.000109775	6.59458e-05	9.14349e-05	4.90607e-05	0.000102055	5.16311e-05	5.92154e-05	6.37638e-05	0.000118103	4.5162e-05	3.96006e-05	5.33142e-05	3.13813e-05	5.87397e-05	8.96946e-05	5.19951e-05	7.1389e-05	5.08282e-05	4.45231e-05	5.38948e-05	6.28053e-05	7.44849e-05	3.35808e-05	4.06897e-05	4.51626e-05	3.10384e-05	4.2457e-05	5.67565e-05	4.59331e-05	0.000102856	3.1846e-05	5.49418e-05	7.67747e-05	6.0026e-05	0.000101397	8.08697e-05	6.40788e-05	5.02026e-05	5.93263e-05	4.469e-05
Bacteria;Bacillati;Bacillota;Negativicutes;Selenomonadales;Selenomonadaceae;Selenomonas	0.000435108	0.00108114	0.00177571	0.00180025	0.000518883	0.000735743	0.000300546	0.000278498	0.000453712	0.00113968	0.000879134	0.00201954	0.00117157	0.00141835	0.000764924	0.00115327	0.000547316	0.00110962	0.00148905	0.00158726	0.00120227	0.00042346	0.000822729	0.00082674	0.00115074	0.000891647	0.00049501	0.00100071	0.000667892	0.000413082	0.00109126	0.00135809	0.00108785	0.000291754	0.000343134	0.000512788	0.000353988	0.000210851	0.000217862	0.000733395
Bacteria;Bacillati;Bacillota;Negativicutes;Selenomonadales;Sporomusaceae;Anaerosinus	6.08752e-05	0.000202482	0.000323139	0.000580552	0.000110662	0.000130922	8.49127e-05	6.56392e-05	0.000182075	0.000157624	0.000124082	0.000262306	0.000169982	0.000319487	0.00039002	0.000380161	0.000122381	0.000393332	0.000104594	0.000157986	0.000351986	1.93109e-05	8.34103e-05	0.000191426	0.000233039	0.000178471	5.98258e-05	0.00037539	9.74526e-05	4.81099e-05	0.000326952	0.000323928	0.000341771	2.09393e-05	0.000129318	7.35179e-05	4.10602e-05	6.35899e-05	2.54256e-05	0.000244997
Bacteria;Bacillati;Bacillota;Negativicutes;Selenomonadales;Sporomusaceae;Pelorhabdus	1.99591e-05	0	0	0	0	4.79431e-05	2.56973e-05	3.09442e-05	1.37787e-05	0	0	0	0	0	0	0	0	0	0	0	0	2.34489e-05	6.49951e-06	1.66458e-05	7.94862e-05	0	1.54389e-05	1.39402e-05	1.36558e-05	2.65434e-05	5.73228e-05	2.4037e-05	0.000105875	0	4.11467e-05	2.11364e-05	0	1.52998e-05	2.14372e-05	1.11725e-05
Bacteria;Bacillati;Bacillota;Negativicutes;Selenomonadales;Sporomusaceae;Pelosinus	0.000635697	0.003288	0.00351401	0.00406659	0.000489373	0.00128709	0.000821195	0.000551369	0.000704681	0.00346153	0.0012461	0.00261239	0.000792377	0.00163038	0.00062887	0.000664003	0.00133939	0.00296759	0.00479153	0.00202792	0.00278069	0.000515877	0.00184911	0.00135201	0.00216058	0.00147079	0.00101704	0.00131337	0.00176718	0.00064036	0.00229928	0.00208664	0.00109404	0.000830593	0.000562828	0.000559655	0.000402514	0.000441304	0.000376398	0.00148834
Bacteria;Bacillati;Bacillota;Negativicutes;Selenomonadales;Sporomusaceae;Psychrosinus	0.000109775	0	1.14294e-05	1.49908e-05	7.6234e-05	0	0.000325126	0.000103147	0.000144676	1.94816e-05	0	2.13257e-05	0	7.44991e-05	0.000204584	6.81903e-05	1.2748e-05	0	9.89401e-06	2.06068e-05	1.10427e-05	8.6899e-05	3.19559e-05	4.34639e-05	4.51626e-05	1.05813e-05	2.41233e-05	9.06113e-05	1.98629e-05	0.000137694	3.60921e-05	3.3194e-05	6.93449e-05	0	0.000107275	9.55733e-05	7.27885e-05	7.26742e-05	9.37256e-05	5.58625e-05
Bacteria;Bacillati;Bacillota;Negativicutes;Selenomonadales;Sporomusaceae;Sporomusa	0.000134724	9.65967e-05	6.64981e-05	6.81399e-05	9.34482e-05	8.66665e-05	0.000179881	0.00020817	0.000169281	4.33909e-05	3.69606e-05	5.97119e-05	1.96133e-05	5.44417e-05	0.000201561	0.000120185	5.69412e-05	5.55201e-05	4.73499e-05	3.54015e-05	5.59036e-05	0.000133107	5.30793e-05	0.000138715	7.22602e-05	4.44413e-05	2.89479e-05	7.66711e-05	3.78637e-05	0.000137141	7.21842e-05	7.49727e-05	6.25342e-05	4.32746e-05	0.000160913	0.000153469	0.000139356	0.000159214	0.000104195	5.26703e-05
Bacteria;Bacillati;Bacillota;Negativicutes;Selenomonadales;Sporomusaceae;Thermosinus	0.000166658	0.000139322	0.000160011	0.000134917	0.000132795	8.29785e-05	7.93263e-05	0.000103147	0.000124008	0.000117775	8.18413e-05	0.000151412	5.09946e-05	0.000111749	0.000136054	6.64856e-05	8.58368e-05	0.000154049	0.000146997	0.000134209	0.000142865	0.000173798	8.77433e-05	8.32288e-05	0.000102971	7.90067e-05	6.07907e-05	9.1607e-05	7.82103e-05	0.000121104	0.000112522	9.90097e-05	9.16343e-05	3.48988e-05	0.000175608	0.000202174	0.000136245	8.98865e-05	6.38132e-05	9.49662e-05
Bacteria;Bacillati;Bacillota;Negativicutes;Veillonellales;Veillonellaceae;Megasphaera	0.000836286	0.000512706	0.000627576	0.000689575	0.000588969	0.000411205	0.000369817	0.000417278	0.000498985	0.00048527	0.000335285	0.000517147	0.000218361	0.000401149	0.000490801	0.000267647	0.000298304	0.000413664	0.000483393	0.000432744	0.000501752	0.000518635	0.000355306	0.00045406	0.000426335	0.000350592	0.000276935	0.000325603	0.000322773	0.000547458	0.000445844	0.000419504	0.000366537	0.000157743	0.000640713	0.000576197	0.00046286	0.000336118	0.000309594	0.000259362
Bacteria;Bacillati;Bacillota;Negativicutes;Veillonellales;Veillonellaceae;Veillonella	9.48056e-05	0.000417038	0.000491463	0.000452449	4.91833e-05	0.00022312	5.92154e-05	7.59539e-05	7.28301e-05	0.00044365	0.000161042	0.000323084	0.000134678	0.000220632	5.74449e-05	8.01236e-05	0.000162325	0.000290894	0.000449471	0.000267889	0.000320928	4.00011e-05	0.000233441	0.000135016	0.000301686	0.000122037	0.00013509	0.000155334	0.00020794	5.47458e-05	0.000239906	0.000248955	0.000171505	0.000129824	5.8781e-05	7.168e-05	4.5415e-05	4.73338e-05	3.34022e-05	0.000197115
Bacteria;Bacillati;Bacillota;Tissierellia;Tissierellales;Peptoniphilaceae;Anaerococcus	0.00082431	0.000245207	0.00017248	0.000307992	0.000325839	9.03544e-05	0.000633493	0.000583251	0.000919234	0.00014257	0.000166323	0.000158876	0.000118987	0.000161892	0.000231795	0.000144052	6.79895e-05	0.000152485	0.000168905	0.000168553	0.000258123	0.000411046	0.000141906	0.000139639	8.67123e-05	0.000163657	8.10542e-05	0.000144381	0.000122902	0.000551329	0.000133753	0.000168832	0.000248899	9.63208e-05	0.000964008	0.0005909	0.000242628	0.000411183	0.000393348	0.000120503
Bacteria;Bacillati;Bacillota;Tissierellia;Tissierellales;Peptoniphilaceae;Lagierella	0.000153685	5.0156e-05	3.32491e-05	6.54143e-05	9.34482e-05	0	6.145e-05	8.06424e-05	7.77511e-05	1.94816e-05	0	2.66571e-05	3.79191e-05	2.29228e-05	8.16322e-05	6.05189e-05	0	3.28429e-05	1.27209e-05	3.80434e-05	5.17626e-05	0.00012759	2.81645e-05	0	0	4.37359e-05	2.21934e-05	2.09103e-05	3.2898e-05	0.000127187	0	3.03325e-05	4.70554e-05	0	0.000133727	0.000118548	0.000121936	0.000118574	0.000103198	2.55371e-05
Bacteria;Bacillati;Bacillota;Tissierellia;Tissierellales;Peptoniphilaceae;Miniphocaeibacter	4.98977e-05	0.000195051	0.00014027	7.3591e-05	4.30353e-05	0	4.35736e-05	5.62622e-05	6.00356e-05	4.25054e-05	7.92012e-05	6.3977e-05	4.70719e-05	9.74219e-05	7.05463e-05	7.67141e-05	5.52415e-05	7.81973e-05	8.62193e-05	0.00011413	9.66236e-05	3.65528e-05	0.000113741	5.73354e-05	5.05821e-05	7.83013e-05	5.11414e-05	0.000104551	4.96574e-05	3.59442e-05	7.85534e-05	6.8105e-05	7.98704e-05	9.49249e-05	4.629e-05	3.584e-05	3.04841e-05	3.05997e-05	3.83876e-05	0.000116513
Bacteria;Bacillati;Bacillota;Tissierellia;Tissierellales;Peptoniphilaceae;Peptoniphilus	0.000248491	0.0003836	0.000302359	0.000252117	0.000151238	0.000248936	0.000128486	0.000141593	0.000180107	0.000234665	0.000200643	0.000243113	0.000168674	0.000316621	0.000225748	0.000252304	0.000214167	0.000229118	0.000212721	0.000340806	0.000250531	0.000145521	0.000273521	0.000171081	0.000164392	0.000162951	0.000190092	0.000224039	0.000163249	0.000157602	0.000165599	0.000153379	0.000204939	0.000224749	0.000184425	0.000201255	0.000132512	0.000122877	0.000138096	0.000254573
Bacteria;Bacillati;Bacillota;Tissierellia;Tissierellales;Thermohalobacteraceae;Thermohalobacter	0.000190609	0.00139972	0.00157621	0.00172666	0.000102055	0.00054397	0.000136307	0.000196918	0.000402534	0.00139382	0.000541208	0.00126568	0.000640701	0.000965623	0.000173342	0.000335837	0.000384991	0.00124725	0.00217951	0.0015508	0.000612179	7.17262e-05	0.000830312	0.000466081	0.000924931	0.000534001	0.000483431	0.000628305	0.000671616	0.000237232	0.000819503	0.000726834	0.000446408	0.000178682	0.00035489	0.000274773	0.000114471	0.000177382	7.62767e-05	0.000498772
Bacteria;Bacillati;Bacillota;Tissierellia;Tissierellales;Tissierellaceae;Tissierella	7.18527e-05	3.5295e-05	0	0	9.0989e-05	0	0.000127369	6.0013e-05	5.01937e-05	0	0	1.81268e-05	0	2.14901e-05	4.83746e-05	1.96047e-05	0	2.50231e-05	1.55477e-05	1.47947e-05	0	7.24158e-05	0	0	0	0	0	1.19487e-05	0	4.20271e-05	0	1.43078e-05	1.54788e-05	0	5.06986e-05	7.53559e-05	5.41248e-05	4.35089e-05	3.48978e-05	0
Bacteria;Bacillati;Bacillota;Tissierellia;Tissierellia_Incertae_sedis;Tissierellia_Incertae_sedis;Sedimentibacter	9.28097e-05	0.000599085	0.000497697	0.000479705	0.000111892	0.000300567	6.92709e-05	6.56392e-05	0.000118103	0.000296652	0.000142562	0.000505418	0.000353039	0.000336679	0.00011489	0.000124447	0.000120681	0.000261961	0.000344877	0.000243055	0.00020636	5.9312e-05	0.00017982	0.000169232	0.000467885	0.000157308	0.000115792	0.000260881	0.00021601	8.35012e-05	0.00031846	0.000388027	0.000179554	0.000108884	8.37629e-05	7.62748e-05	7.83876e-05	7.02836e-05	6.08219e-05	0.000252179
Bacteria;Bacillati;Candidatus Melainabacteria;Vampirovibriophyceae;Vampirovibrionales;Vampirovibrionales_Incertae_sedis;Vampirovibrio	0.000182626	3.9939e-05	3.94833e-05	2.18048e-05	0.000172141	4.97871e-05	0.000240214	0.000283186	0.000142708	3.63067e-05	0	2.13257e-05	2.74586e-05	2.57882e-05	0.000217686	0.000246338	2.20966e-05	0.000548945	3.60425e-05	1.47947e-05	0.000353366	0.000111727	3.08727e-05	2.21944e-05	0	1.97517e-05	2.31584e-05	2.38975e-05	2.79323e-05	4.25801e-05	2.54768e-05	5.83757e-05	9.10151e-05	0	6.98024e-05	2.84882e-05	0.000119448	0.000128136	0.000164518	1.59607e-05
Bacteria;Bacillati;Chloroflexota;Anaerolineae;Aggregatilineales;Aggregatilineaceae;Aggregatilinea	6.5865e-05	3.15797e-05	2.38978e-05	0	8.48411e-05	0	0.000178764	8.06424e-05	0.000114166	3.98488e-05	0	5.43805e-05	0	3.43842e-05	9.37258e-05	4.77332e-05	0	3.28429e-05	1.83746e-05	9.2995e-05	2.62264e-05	4.00011e-05	0	1.38715e-05	0	1.26975e-05	0	2.78804e-05	0	8.46071e-05	0	3.09048e-05	5.44853e-05	0	8.89063e-05	0.000161739	4.41708e-05	4.82901e-05	0.000129621	1.35666e-05
Bacteria;Bacillati;Chloroflexota;Anaerolineae;Anaerolineales;Anaerolineaceae;Anaerolinea	0.000242503	7.15187e-05	3.42881e-05	5.86003e-05	8.48411e-05	0	0.00027038	0.000170662	0.000184044	2.39093e-05	0	4.9049e-05	0	5.3009e-05	9.17102e-05	7.50094e-05	0	0.000101656	3.32156e-05	3.64583e-05	2.89871e-05	0.000155177	1.40823e-05	0	0	1.48138e-05	0	5.37693e-05	0	0.000215112	0	4.06341e-05	0.000305241	0	0.000208673	0.000246285	9.08301e-05	0.000194117	0.00024927	2.39411e-05
Bacteria;Bacillati;Chloroflexota;Anaerolineae;Anaerolineales;Anaerolineaceae;Bellilinea	8.38282e-05	0	0	0	0	0	0.000119548	5.71999e-05	7.57827e-05	0	0	0	0	0	3.32575e-05	0	0	0	0	0	0	5.03463e-05	0	0	0	0	0	0	0	6.30406e-05	0	0	0	0	9.18453e-05	0.000138765	2.05301e-05	0.000100883	0.000112172	0
Bacteria;Bacillati;Chloroflexota;Anaerolineae;Anaerolineales;Anaerolineaceae;Levilinea	0.000114765	2.13627e-05	3.53271e-05	0	9.71369e-05	5.90069e-05	0.0001229	9.84588e-05	7.08617e-05	0	0	6.82421e-05	0	2.29228e-05	4.33356e-05	3.83571e-05	0	2.26772e-05	3.53358e-05	1.63798e-05	2.48461e-05	5.9312e-05	1.08325e-05	1.94201e-05	0	1.48138e-05	5.40362e-05	2.68847e-05	1.24143e-05	7.57593e-05	0	3.72002e-05	1.85745e-05	0	9.91929e-05	9.74113e-05	4.10602e-05	7.12398e-05	9.72154e-05	1.43646e-05
Bacteria;Bacillati;Chloroflexota;Anaerolineae;Anaerolineales;Anaerolineaceae;Longilinea	6.08752e-05	1.85763e-05	0	0	5.04128e-05	5.7163e-05	8.71472e-05	5.15737e-05	8.7593e-05	0.000104492	0	3.30548e-05	8.23759e-05	0	4.43434e-05	0	0	1.56395e-05	1.34276e-05	0.000145833	0	4.06908e-05	3.68305e-05	0	0	0	0.000125441	0	0	7.24414e-05	0	1.03016e-05	3.03384e-05	0	9.99277e-05	0.000106601	4.29265e-05	5.88087e-05	0.000105691	0
Bacteria;Bacillati;Chloroflexota;Anaerolineae;Anaerolineales;Anaerolineaceae;Ornatilinea	9.38077e-05	0	0	0	2.951e-05	0	4.80427e-05	0.000101272	9.25139e-05	0	0	0	0	0	5.94605e-05	0	0	0	0	2.37771e-05	0	4.13805e-05	0	0	0	0	0	0	0	6.02757e-05	0	0	1.54788e-05	0	0.000102867	8.82215e-05	3.04841e-05	5.16369e-05	9.62183e-05	0
Bacteria;Bacillati;Chloroflexota;Anaerolineae;Anaerolineales;Anaerolineaceae;Thermanaerothrix	0.000119755	9.47391e-05	0.000127801	0.000155359	3.56579e-05	6.26949e-05	0.000119548	5.62622e-05	6.6925e-05	0.000136371	0	0.000147147	0	5.44417e-05	4.33356e-05	3.32428e-05	2.37963e-05	6.41218e-05	0.000136396	9.7222e-05	6.21151e-05	6.75881e-05	5.84956e-05	1.94201e-05	7.94862e-05	5.36117e-05	4.53518e-05	6.17352e-05	7.38653e-05	8.01832e-05	7.43073e-05	7.78342e-05	6.93449e-05	0	0.000132257	0.000136927	6.78115e-05	0.000114749	0.000145574	4.70841e-05
Bacteria;Bacillati;Chloroflexota;Anaerolineae;Anaerolineales;Anaerolineaceae;Thermomarinilinea	0.000241505	0.000104027	0.000104942	4.63351e-05	0.000151238	7.56027e-05	0.000213399	0.000132216	0.000207664	5.66738e-05	0	0.000553401	0	0.000156162	0.000135046	0.000114219	0	0.000179854	5.08835e-05	0.000936819	8.07497e-05	0.000119314	4.17052e-05	2.03448e-05	0	8.46501e-05	0.000131231	0.000181223	5.02781e-05	0.00018138	0	0.000138499	0.000289143	0	0.00024835	0.000231581	0.000136867	0.000172123	0.000226836	1.35666e-05
Bacteria;Bacillati;Chloroflexota;Ardenticatenia;Ardenticatenales;Ardenticatenaceae;Ardenticatena	0.000122748	0.000230346	0.000255602	0.000359778	7.13157e-05	5.90069e-05	0.000216751	0.000107836	8.46404e-05	0.000235551	7.39211e-05	0.000192997	4.05342e-05	0.000107451	4.03122e-05	3.23904e-05	6.88394e-05	0.0001822	0.000327916	0.00013051	0.00016357	7.10365e-05	0.000127282	5.36364e-05	0.000140907	0.000104402	6.46504e-05	8.96155e-05	0.000161386	0.000105621	0.000163476	0.00013621	6.50108e-05	5.44422e-05	0.000131522	0.000105682	5.41248e-05	6.50243e-05	6.63059e-05	0.000105341
Bacteria;Bacillati;Chloroflexota;Caldilineae;Caldilineales;Caldilineaceae;Caldilinea	0.000237513	0	0	0	6.7627e-05	0	8.603e-05	0.000165036	7.38143e-05	0	0	0	0	0	0.000113882	2.13095e-05	0	2.03313e-05	0	2.2192e-05	6.90168e-06	0.000162763	0	0	0	0	0	0	0	0.000248845	0	6.86773e-06	7.42981e-06	0	9.69886e-05	0.000144279	0.000151176	0.000158736	0.00019144	1.11725e-05
Bacteria;Bacillati;Chloroflexota;Caldilineae;Caldilineales;Caldilineaceae;Litorilinea	0.000414151	5.75865e-05	0.000297164	0.000305267	0.000318462	0.000239716	0.000224572	0.000319757	0.000178139	2.12527e-05	0.000126722	0.000103429	5.88399e-05	0.000386822	0.000599644	0.000516542	0.000234564	7.11595e-05	0.000104594	2.53623e-05	0.00028642	0.00031794	3.35808e-05	0.000268182	0.000641309	7.19525e-05	3.18427e-05	0.000465005	0.000119178	0.000417506	0.000632674	0.00048303	0.000429071	1.95434e-05	0.000286557	0.000374941	0.00027249	0.0002338	0.00030411	0.000377471
Bacteria;Bacillati;Chloroflexota;Candidatus Thermofonsia;Phototrophicales;Phototrophicaceae;Phototrophicus	0.000122748	0.000271214	0.000364701	0.000295727	0.00023362	0.000280283	0.000134073	9.00195e-05	9.84191e-05	0.000224924	0.000134642	0.000881816	0.000125525	0.000265045	8.06244e-05	9.54665e-05	8.15874e-05	0.000192365	0.000351237	0.00131408	0.000113188	6.1381e-05	0.000137031	0.000115596	0.00014452	8.88826e-05	0.000181407	0.00029374	0.000151455	0.000108939	0.000108276	0.000242087	0.00023342	7.25896e-05	8.37629e-05	0.000207688	0.000122558	6.83711e-05	0.000131615	0.000109331
Bacteria;Bacillati;Chloroflexota;Chloroflexia;Chloroflexales;Roseiflexaceae;Roseiflexus	0.000118757	3.5295e-05	6.2342e-05	4.76979e-05	4.54945e-05	2.21276e-05	0.000130721	9.84588e-05	8.56246e-05	3.09935e-05	0	3.51874e-05	2.48435e-05	2.72208e-05	6.34917e-05	2.81285e-05	1.44478e-05	2.8933e-05	2.4735e-05	2.85326e-05	3.45084e-05	8.82784e-05	1.7332e-05	3.32915e-05	2.52911e-05	1.34029e-05	2.12285e-05	2.58889e-05	1.73801e-05	9.2349e-05	0	2.91878e-05	3.52916e-05	0	9.69886e-05	0.000117629	5.78575e-05	5.30713e-05	0.000194929	1.83548e-05
Bacteria;Bacillati;Chloroflexota;Chloroflexia;Herpetosiphonales;Herpetosiphonaceae;Herpetosiphon	0.00012175	4.36543e-05	4.67565e-05	5.72375e-05	5.2872e-05	7.00708e-05	4.916e-05	7.59539e-05	6.2004e-05	8.58963e-05	8.97614e-05	5.22479e-05	3.39964e-05	5.01436e-05	3.6281e-05	3.32428e-05	3.56945e-05	3.90986e-05	3.74559e-05	3.96285e-05	6.90168e-05	8.55197e-05	5.41626e-05	3.1442e-05	6.14212e-05	3.59763e-05	5.11414e-05	3.48505e-05	3.91052e-05	9.2902e-05	5.73228e-05	4.2351e-05	7.30598e-05	5.16503e-05	8.89063e-05	0.000109358	8.58531e-05	5.11588e-05	0.00015355	2.71332e-05
Bacteria;Bacillati;Chloroflexota;Chloroflexota_Incertae_sedis;Chloroflexota_Incertae_sedis;Chloroflexota_Incertae_sedis;Thermobaculum	0.000149693	6.13018e-05	4.05223e-05	4.22467e-05	0.000132795	0	7.93263e-05	9.28326e-05	5.90515e-05	2.56803e-05	0	7.1441e-05	0	2.29228e-05	0.000178381	7.67141e-05	1.9547e-05	8.75809e-05	3.60425e-05	9.82788e-05	7.7989e-05	9.24164e-05	2.05818e-05	2.58934e-05	2.52911e-05	2.75113e-05	3.37726e-05	7.56754e-05	2.29665e-05	0.000111704	0	5.20803e-05	0.000139309	1.95434e-05	8.52324e-05	0.000133251	0.000103895	5.54619e-05	0.000101702	2.55371e-05
Bacteria;Bacillati;Chloroflexota;Dehalococcoidia;Dehalococcoidales;Dehalococcoidaceae;Dehalogenimonas	0.000127738	7.70916e-05	8.62398e-05	0.000134917	7.6234e-05	6.26949e-05	0.000127369	0.00012659	0.00010334	0.000104492	6.6001e-05	7.57061e-05	3.66115e-05	3.72496e-05	6.55073e-05	6.73379e-05	9.0936e-05	5.39561e-05	4.38163e-05	6.6576e-05	8.00595e-05	5.58636e-05	3.68305e-05	3.79154e-05	7.22602e-05	3.45654e-05	2.7983e-05	4.67992e-05	6.1451e-05	9.78788e-05	6.79381e-05	5.66587e-05	8.54428e-05	4.60665e-05	0.000152096	0.000145198	6.96779e-05	6.26337e-05	0.000102699	3.35175e-05
Bacteria;Bacillati;Chloroflexota;Ktedonobacteria;Ktedonobacterales;Dictyobacteraceae;Dictyobacter	0.000193603	0.0014536	0.000649396	0.000190792	0.00020411	0	0.000145245	0.000292563	0.00015255	6.64146e-05	0	0.00019513	0	0.00022493	0.00029831	0.000327314	0	0.000799958	0.000227562	0.000238828	0.000251221	0.000153108	0.000106159	9.24765e-05	8.85188e-05	0.000181292	8.4914e-05	0.000197154	0.000109246	0.000139353	0	0.000260974	0.0010476	0	0.000274801	0.000259151	0.000157397	0.000158258	0.000172495	0.000102947
Bacteria;Bacillati;Chloroflexota;Ktedonobacteria;Ktedonobacterales;Dictyobacteraceae;Tengunoibacter	0.000151689	0.000147682	8.20836e-05	0	0	0	0	0	6.88934e-05	0	0	4.69165e-05	0	4.44129e-05	5.84527e-05	7.67141e-05	0	8.28891e-05	3.74559e-05	3.38164e-05	3.24379e-05	0	2.92478e-05	0	0	2.75113e-05	0	5.47651e-05	0	5.47458e-05	0	0.000140216	0.000553521	0	0	0	0	0	0	3.75077e-05
Bacteria;Bacillati;Chloroflexota;Ktedonobacteria;Ktedonobacterales;Ktedonobacteraceae;Ktedonobacter	0	0.000696611	0.000135074	0	4.30353e-05	0	0	0	0	0	0	3.94525e-05	0	0.000104585	0.000220709	8.18284e-05	0	2.65871e-05	2.04947e-05	5.23097e-05	4.00298e-05	1.72419e-05	0	0	0	0	0	7.36839e-05	0	0	0	0.000214044	0.000778272	0	1.17562e-05	0	1.05761e-05	0	0	1.27686e-05
Bacteria;Bacillati;Chloroflexota;Ktedonobacteria;Ktedonobacterales;Ktedonobacteraceae;Ktedonospora	1.79632e-05	0.00014118	8.41617e-05	0	0	0	0	2.15672e-05	0	0	0	2.34582e-05	0	0	1.91483e-05	5.02904e-05	0	5.6302e-05	1.83746e-05	1.79649e-05	2.34657e-05	0	0	0	0	1.26975e-05	0	2.09103e-05	0	0	0	4.29233e-05	0.000154788	0	0	0	0	0	1.64518e-05	1.19705e-05
Bacteria;Bacillati;Chloroflexota;Ktedonobacteria;Ktedonobacterales;Ktedonosporobacteraceae;Ktedonosporobacter	2.69448e-05	0.000437472	0.000407301	0.000227587	9.71369e-05	0.000130922	3.24009e-05	2.90688e-05	1.77154e-05	5.22462e-05	3.43205e-05	0.000256974	4.70719e-05	0.000567339	0.000464598	0.000340952	4.41932e-05	0.000606029	8.6926e-05	0.000202898	0.000135963	3.65528e-05	0.000122407	5.54859e-05	2.70976e-05	6.4193e-05	8.87737e-05	0.00030768	5.33817e-05	2.10135e-05	0	0.000670748	0.00282023	2.9315e-05	2.64514e-05	3.21641e-05	2.61292e-05	2.15154e-05	2.74197e-05	6.30448e-05
Bacteria;Bacillati;Chloroflexota;Ktedonobacteria;Ktedonobacterales;Reticulibacteraceae;Reticulibacter	2.99386e-05	0.000835933	0.000237939	8.58562e-05	4.18058e-05	2.58155e-05	2.68145e-05	2.5318e-05	3.64151e-05	4.60475e-05	5.54409e-05	7.99713e-05	4.70719e-05	9.45566e-05	0.00025699	0.000115924	1.61475e-05	9.61826e-05	6.7138e-05	0.000149532	3.24379e-05	1.72419e-05	7.5286e-05	5.64107e-05	5.05821e-05	4.65575e-05	4.53518e-05	7.96583e-05	3.7243e-05	1.60366e-05	0	0.000181422	0.000826566	0	2.71862e-05	0	1.80416e-05	1.29092e-05	1.64518e-05	4.70841e-05
Bacteria;Bacillati;Chloroflexota;Ktedonobacteria;Ktedonobacterales;Thermosporotrichaceae;Thermosporothrix	1.79632e-05	0.000450475	0.000130918	2.18048e-05	5.41016e-05	0	1.67591e-05	1.40655e-05	1.57471e-05	0	0	0.000108761	0	7.59318e-05	6.95385e-05	6.56332e-05	0	5.8648e-05	1.76679e-05	8.24274e-05	2.55362e-05	0	1.24574e-05	2.31191e-05	0	9.87584e-06	1.92986e-05	6.27309e-05	7.4486e-06	1.21657e-05	0	0.000264407	0.000674255	0	1.543e-05	1.47036e-05	1.67973e-05	1.76904e-05	1.64518e-05	1.99509e-05
Bacteria;Bacillati;Chloroflexota;Ktedonobacteria;Thermogemmatisporales;Thermogemmatisporaceae;Thermogemmatispora	9.97954e-05	0.00010217	7.89665e-05	9.67586e-05	6.63974e-05	3.13474e-05	9.38509e-05	0.000113462	4.92095e-05	3.36501e-05	3.43205e-05	7.25073e-05	1.56906e-05	9.02585e-05	0.000150163	8.60903e-05	1.78472e-05	8.91449e-05	4.38163e-05	6.02354e-05	3.86494e-05	7.31055e-05	2.87062e-05	4.06897e-05	3.61301e-05	2.68059e-05	2.02636e-05	9.45942e-05	1.98629e-05	7.79713e-05	3.3969e-05	6.40988e-05	0.000149834	0	6.31896e-05	0.000128656	9.95398e-05	7.31523e-05	0.000154049	6.94291e-05
Bacteria;Bacillati;Chloroflexota;Tepidiformia;Tepidiformales;Tepidiformaceae;Tepidiforma	0.000285415	0.000176475	0.000200533	9.13074e-05	0.000126647	2.76595e-05	0.00014748	0.000169724	0.000134834	5.93304e-05	6.86411e-05	0.000218588	5.36097e-05	0.000143268	0.0002066	0.00017559	0.000103684	0.000115732	0.000130742	0.000321784	0.000120089	0.000213799	0.000103992	5.45611e-05	3.25171e-05	9.24096e-05	8.78088e-05	0.000185205	9.12454e-05	0.000201288	0	0.000103588	0.000188222	4.60665e-05	0.000213816	0.00028672	0.00017855	0.000136742	0.000177979	0.000214672
Bacteria;Bacillati;Cyanobacteriota;Cyanophyceae;Chroococcales;Aphanothecaceae;Gloeothece	0.000129734	5.75865e-05	7.58494e-05	4.49723e-05	7.37749e-05	4.05673e-05	6.25672e-05	7.50162e-05	0.000113182	3.89633e-05	4.48807e-05	7.8905e-05	2.48435e-05	7.59318e-05	7.35697e-05	5.96665e-05	2.03969e-05	7.74153e-05	0.000109541	4.12137e-05	4.21003e-05	8.06919e-05	3.30392e-05	5.08621e-05	2.52911e-05	3.24492e-05	4.82466e-05	7.66711e-05	3.66223e-05	8.84781e-05	5.51997e-05	4.80741e-05	4.39597e-05	3.0711e-05	9.55191e-05	0.000133251	7.46549e-05	5.83306e-05	7.3784e-05	3.83057e-05
Bacteria;Bacillati;Cyanobacteriota;Cyanophyceae;Chroococcales;Chroococcaceae;Alborzia	0.000132728	4.92272e-05	4.57175e-05	4.36095e-05	0.000124188	3.87233e-05	6.48018e-05	5.90753e-05	8.85772e-05	3.63067e-05	3.69606e-05	3.94525e-05	3.79191e-05	3.00862e-05	4.6359e-05	3.06856e-05	2.03969e-05	3.20609e-05	2.12015e-05	3.11745e-05	3.79593e-05	0.000152418	3.24975e-05	4.62382e-05	2.16781e-05	2.89221e-05	4.53518e-05	2.1906e-05	3.16566e-05	0.000104515	3.60921e-05	2.91878e-05	4.21022e-05	3.48988e-05	7.71501e-05	8.73025e-05	7.96319e-05	5.78525e-05	4.58657e-05	1.59607e-05
Bacteria;Bacillati;Cyanobacteriota;Cyanophyceae;Chroococcidiopsidales;Chroococcidiopsidaceae;Chroococcidiopsis	0.000166658	4.36543e-05	4.88346e-05	3.27071e-05	0.000120499	0	8.04436e-05	0.000100334	0.000224396	1.06263e-05	0	5.11816e-05	0	2.43555e-05	7.35697e-05	4.68808e-05	0	3.28429e-05	3.4629e-05	4.27988e-05	2.20854e-05	0.000116555	1.78736e-05	1.5721e-05	0	2.25733e-05	0	3.18633e-05	1.55179e-05	0.000118339	0	1.83139e-05	2.72426e-05	0	0.000219694	0.000158064	0.000146821	9.41896e-05	9.223e-05	2.3143e-05
Bacteria;Bacillati;Cyanobacteriota;Cyanophyceae;Coleofasciculales;Coleofasciculaceae;Olisthonema	0.000114765	4.64407e-05	4.15613e-05	3.81583e-05	5.65607e-05	3.13474e-05	5.02773e-05	6.28261e-05	8.56246e-05	1.85961e-05	3.69606e-05	2.55908e-05	1.56906e-05	2.00575e-05	6.04683e-05	2.98333e-05	1.10483e-05	2.7369e-05	3.67492e-05	3.01177e-05	3.31281e-05	8.06919e-05	1.94985e-05	1.84953e-05	2.89041e-05	1.97517e-05	3.28077e-05	2.78804e-05	2.91737e-05	0.000108386	4.24613e-05	4.80741e-05	5.44853e-05	2.23353e-05	8.08239e-05	9.46543e-05	7.03e-05	4.30308e-05	5.48395e-05	3.03254e-05
Bacteria;Bacillati;Cyanobacteriota;Cyanophyceae;Gloeomargaritales;Gloeomargaritaceae;Gloeomargarita	5.58854e-05	3.80814e-05	4.98736e-05	0.000113112	2.45916e-05	3.87233e-05	4.916e-05	3.00065e-05	4.23202e-05	3.09935e-05	0	4.05188e-05	0	3.72496e-05	2.21717e-05	2.64238e-05	1.9547e-05	2.8933e-05	5.01768e-05	2.6419e-05	2.82969e-05	3.93115e-05	2.54564e-05	2.49687e-05	2.16781e-05	1.34029e-05	1.3509e-05	2.58889e-05	3.66223e-05	5.14279e-05	2.54768e-05	3.14771e-05	3.21958e-05	6.97977e-05	5.14334e-05	3.76779e-05	3.17283e-05	3.29903e-05	1.94431e-05	1.91529e-05
Bacteria;Bacillati;Cyanobacteriota;Cyanophyceae;Gomontiellales;Cyanothecaceae;Cyanothece	0.000436106	0.00050899	0.000528868	0.000459263	0.000306166	0.00032085	0.000194405	0.000305691	0.000630866	0.000474643	0.000403926	0.000507551	0.000218361	0.000399716	0.000374903	0.000235257	0.000279607	0.000357362	0.000465725	0.000443311	0.000383734	0.000404149	0.000314143	0.000352335	0.000487756	0.000241958	0.000228689	0.000281791	0.000292358	0.000505431	0.000571105	0.000350826	0.000293477	0.00018985	0.000331378	0.000320722	0.000274979	0.000308387	0.000298127	0.000248987
Bacteria;Bacillati;Cyanobacteriota;Cyanophyceae;Leptolyngbyales;Leptolyngbyaceae;Leptodesmis	0	0.000292577	0.000341842	0.000382946	0	9.77303e-05	0	1.12524e-05	0	0.000407343	8.97614e-05	0.000227118	3.92266e-05	0.000136104	0	2.4719e-05	9.94347e-05	0.000231464	0.000375266	0.000168025	0.000236728	0	0.000149489	9.80251e-05	8.30992e-05	9.73476e-05	9.45633e-05	0.000142389	0.000111108	0	7.00612e-05	0.000119041	4.27214e-05	3.21069e-05	0	0	0	0	0	0.000240209
Bacteria;Bacillati;Cyanobacteriota;Cyanophyceae;Nodosilineales;Nodosilineaceae;Halomicronema	2.39509e-05	0.000159756	0.000178714	0.0012783	1.35254e-05	0.000636169	2.68145e-05	2.5318e-05	2.5589e-05	0.000131058	0.000150482	0.000122623	0.000489025	8.45278e-05	1.31015e-05	4.60285e-05	4.24934e-05	0.000504372	0.000152651	0.000124698	0.000180134	1.17245e-05	0.000122407	9.0627e-05	0.000581695	0.000128386	6.36855e-05	5.47651e-05	0.000348222	2.65434e-05	0.000541382	9.38589e-05	8.79194e-05	3.90867e-05	3.45338e-05	5.42195e-05	2.05301e-05	1.96029e-05	1.29621e-05	7.18232e-05
Bacteria;Bacillati;Cyanobacteriota;Cyanophyceae;Nodosilineales;Nodosilineaceae;Nodosilinea	0.000503967	0.00122975	0.0013362	0.0017253	0.000368874	0.000614041	0.000317305	0.000319757	0.000481269	0.000951943	0.000599289	0.00121983	0.000585784	0.000875364	0.000322497	0.00033328	0.000397739	0.00086408	0.00152792	0.00149003	0.000710183	0.000311733	0.000768025	0.00058815	0.000679246	0.000507195	0.000472816	0.000609386	0.000610165	0.000461192	0.000709104	0.000670748	0.000651966	0.000240104	0.000578993	0.00043008	0.000305463	0.000217066	0.000202407	0.000545058
Bacteria;Bacillati;Cyanobacteriota;Cyanophyceae;Nostocales;Calotrichaceae;Calothrix	8.48261e-05	0	0	0	4.79537e-05	0	7.48572e-05	8.5331e-05	5.41305e-05	0	0	7.25073e-05	0	0.000126075	3.52732e-05	0	0	0	0.000115195	0	0.000146316	6.89675e-05	0	0	0	0	0	9.55899e-05	0	6.30406e-05	0	0.000100727	5.88193e-05	0	7.27415e-05	7.71938e-05	6.78115e-05	6.07212e-05	7.62767e-05	0
Bacteria;Bacillati;Cyanobacteriota;Cyanophyceae;Nostocales;Dapisostemonaceae;Dapisostemon	0.000911132	0.000119817	0.000114294	9.67586e-05	0.000372563	6.45389e-05	0.000365348	0.000349763	0.00065055	0.000100065	5.80809e-05	0.000194064	5.36097e-05	8.16625e-05	0.000349708	0.000100581	4.84425e-05	0.000128244	0.000132862	0.000125226	8.55809e-05	0.000724848	7.36611e-05	7.95298e-05	0.00011381	5.5728e-05	3.37726e-05	7.66711e-05	6.70374e-05	0.00104459	7.21842e-05	8.18404e-05	0.00010216	3.76908e-05	0.000612057	0.000755397	0.000579819	0.000351896	0.000304608	6.6237e-05
Bacteria;Bacillati;Cyanobacteriota;Cyanophyceae;Nostocales;Hapalosiphonaceae;Neowestiellopsis	0.000149693	0.000169973	0.000176636	0.000143094	0.000137713	0.000114326	0.000100555	0.000112524	0.000109245	0.000133715	0.000116162	0.000162075	6.40701e-05	0.000127508	0.000103804	0.000115071	6.79895e-05	9.14908e-05	0.000123675	0.000150588	8.14399e-05	0.000132418	8.8285e-05	0.000102649	9.21318e-05	5.29063e-05	6.94751e-05	9.26027e-05	5.64853e-05	0.00012774	8.27996e-05	9.9582e-05	0.000110209	5.30463e-05	8.22934e-05	0.000128656	0.000111982	8.51053e-05	8.52504e-05	7.58134e-05
Bacteria;Bacillati;Cyanobacteriota;Cyanophyceae;Nostocales;Nostocaceae;Cyanocohniella	0.000128736	0.00043097	0.000510165	0.000456537	0.000110662	0.00023234	9.94372e-05	0.000104085	0.000158455	0.00046136	0.000422407	0.000547003	0.00023536	0.00036963	0.000264045	0.000246338	0.000232014	0.000369091	0.000530743	0.000550044	0.000432045	0.000158625	0.000442508	0.000441113	0.000534726	0.00029557	0.000249917	0.000388334	0.000378017	0.000177509	0.000520151	0.00048303	0.000439597	0.000244292	0.000207203	0.000202174	0.00021961	0.000158258	0.000151058	0.000411786
Bacteria;Bacillati;Cyanobacteriota;Cyanophyceae;Nostocales;Nostocaceae;Desmonostoc	0.000411157	5.66577e-05	9.3513e-05	5.99631e-05	0.000215177	7.19147e-05	8.15609e-05	0.000145344	0.00021849	5.04751e-05	5.28008e-05	7.78387e-05	2.09209e-05	8.45278e-05	0.000234818	5.36999e-05	3.39948e-05	5.39561e-05	6.00708e-05	6.07638e-05	7.03972e-05	0.000408977	4.38717e-05	5.54859e-05	5.23887e-05	2.82167e-05	3.57025e-05	5.97437e-05	4.65538e-05	0.000363313	7.85534e-05	6.8105e-05	6.00576e-05	3.21069e-05	0.000139605	0.000290396	0.000307951	0.000168298	0.000174988	5.58625e-05
Bacteria;Bacillati;Cyanobacteriota;Cyanophyceae;Nostocales;Nostocaceae;Komarekiella	0.00101991	0.000136536	0.000125723	0.000153996	0.000474618	0.000202836	0.000433502	0.000465101	0.000881835	0.000155853	0.000187443	0.000207925	0.000111142	0.00010172	0.000379942	8.86474e-05	0.000158076	9.46187e-05	7.77387e-05	0.000113602	0.000209121	0.00102624	0.000129449	0.000174781	0.000126455	0.000124153	0.000129301	6.87053e-05	9.62111e-05	0.00123925	0.000239906	8.06958e-05	0.000128783	0.000138199	0.000648061	0.000818806	0.00050392	0.00036863	0.000340005	5.42664e-05
Bacteria;Bacillati;Cyanobacteriota;Cyanophyceae;Nostocales;Nostocaceae;Minunostoc	0.000100793	8.08069e-05	6.85762e-05	8.99446e-05	4.42649e-05	4.97871e-05	3.687e-05	5.43868e-05	0.000108261	5.66738e-05	0	7.99713e-05	1.56906e-05	3.86822e-05	5.54292e-05	4.34713e-05	2.54961e-05	4.53544e-05	6.21909e-05	5.12529e-05	3.86494e-05	9.10371e-05	4.00803e-05	2.86677e-05	5.23887e-05	3.17438e-05	1.83337e-05	1.79231e-05	3.7243e-05	0.000122763	5.30766e-05	4.40679e-05	3.52916e-05	1.53555e-05	5.51072e-05	8.73025e-05	5.84796e-05	3.87277e-05	4.3373e-05	2.07489e-05
Bacteria;Bacillati;Cyanobacteriota;Cyanophyceae;Nostocales;Nostocaceae;Mojavia	0.000141709	1.76475e-05	1.45465e-05	0	6.14791e-05	2.02836e-05	7.70918e-05	8.43933e-05	0.000147629	1.23974e-05	0	4.26513e-05	0	0	8.16322e-05	2.4719e-05	0	2.11133e-05	2.04947e-05	8.98247e-06	1.10427e-05	8.20713e-05	7.04113e-06	1.01724e-05	0	1.55192e-05	0	2.58889e-05	1.24143e-05	0.000126634	0	2.06032e-05	3.34341e-05	0	0.000121971	0.000110277	9.14522e-05	7.21961e-05	7.62767e-05	9.57643e-06
Bacteria;Bacillati;Cyanobacteriota;Cyanophyceae;Nostocales;Rivulariaceae;Nunduva	5.98773e-05	7.33764e-05	7.48104e-05	6.40515e-05	3.31987e-05	4.05673e-05	3.46354e-05	3.93835e-05	4.33044e-05	4.07343e-05	5.54409e-05	8.85015e-05	3.66115e-05	3.72496e-05	4.93824e-05	4.09142e-05	1.86971e-05	3.90986e-05	5.37104e-05	0.000108846	3.65789e-05	4.96566e-05	5.74123e-05	7.76802e-05	2.89041e-05	2.46896e-05	3.66674e-05	5.27736e-05	4.34502e-05	6.08287e-05	3.1846e-05	4.2351e-05	5.69619e-05	1.95434e-05	4.70248e-05	5.60574e-05	6.71894e-05	4.87682e-05	5.5338e-05	3.51136e-05
Bacteria;Bacillati;Cyanobacteriota;Cyanophyceae;Nostocales;Rivulariaceae;Phyllonema	0.000128736	4.08678e-05	4.77955e-05	4.90607e-05	6.88566e-05	6.08509e-05	7.70918e-05	9.28326e-05	0.000111214	3.0108e-05	2.90405e-05	4.47839e-05	1.83058e-05	2.57882e-05	6.24839e-05	3.23904e-05	1.78472e-05	4.06626e-05	2.89753e-05	2.80042e-05	4.00298e-05	9.93132e-05	3.08727e-05	3.05172e-05	2.89041e-05	2.61004e-05	3.95622e-05	1.89188e-05	2.29665e-05	0.000110045	0	2.00309e-05	3.34341e-05	1.81474e-05	9.25801e-05	0.000103844	8.14982e-05	5.594e-05	5.68336e-05	1.51627e-05
Bacteria;Bacillati;Cyanobacteriota;Cyanophyceae;Nostocales;Symphyonemataceae;Loriellopsis	0	1.11458e-05	0.000112216	9.13074e-05	0	6.63828e-05	4.80427e-05	2.25049e-05	0	2.30237e-05	4.22407e-05	0	0	3.43842e-05	9.17102e-05	3.57999e-05	4.41932e-05	1.32935e-05	8.48058e-06	0	0.00020705	0	7.58276e-06	7.39812e-05	0.000121036	1.05813e-05	0	2.09103e-05	1.42765e-05	0	0.000184707	2.97602e-05	5.32469e-05	0	1.91038e-05	1.74605e-05	1.43088e-05	0	0	1.59607e-05
Bacteria;Bacillati;Cyanobacteriota;Cyanophyceae;Oscillatoriales;Microcoleaceae;Kamptonema	8.48261e-05	0	0	0	4.30353e-05	0	2.23454e-05	3.75081e-05	8.36562e-05	0	0	0	0	0	1.51171e-05	0	0	0	0	0	0	7.03468e-05	0	0	0	0	0	0	0	0.000106174	0	0	0	0	5.73115e-05	6.70851e-05	4.29265e-05	3.25121e-05	4.23759e-05	0
Bacteria;Bacillati;Cyanobacteriota;Cyanophyceae;Oscillatoriales;Microcoleaceae;Lyngbya	8.38282e-05	3.43661e-05	2.49368e-05	5.04235e-05	4.05762e-05	0	5.13945e-05	5.71999e-05	9.15298e-05	2.30237e-05	0.000105602	2.98559e-05	0	0	3.32575e-05	3.32428e-05	0	2.8151e-05	2.04947e-05	3.59299e-05	3.51986e-05	3.03457e-05	2.22066e-05	1.84953e-05	0	1.62246e-05	1.83337e-05	2.38975e-05	1.86215e-05	5.19809e-05	0	2.23201e-05	3.83873e-05	0	6.46591e-05	6.24902e-05	4.85257e-05	5.73743e-05	4.98541e-05	3.91037e-05
Bacteria;Bacillati;Cyanobacteriota;Cyanophyceae;Oscillatoriales;Microcoleaceae;Sodalinema	0.000103787	8.5451e-05	0.000101825	0.000137642	4.79537e-05	0	3.79873e-05	6.28261e-05	7.67669e-05	8.76673e-05	0	4.15851e-05	0	0	0	1.27857e-05	1.61475e-05	6.09939e-05	9.61133e-05	7.0803e-05	7.03972e-05	2.00006e-05	4.06219e-05	2.31191e-05	0.000157166	2.89221e-05	1.92986e-05	0	4.59331e-05	5.86167e-05	7.43073e-05	5.32249e-05	2.66235e-05	0	2.64514e-05	2.84882e-05	4.72814e-05	5.73743e-05	4.38716e-05	5.26703e-05
Bacteria;Bacillati;Cyanobacteriota;Cyanophyceae;Oscillatoriales;Sirenicapillariaceae;Limnospira	0.00159373	0.000411465	0.000280539	0.000369318	0.000898824	0.000344822	0.000768683	0.000766103	0.00125976	0.000309935	0	0.000380663	0.000158214	0	0.000554292	0.000350328	0.000182722	0.000271345	0.000277032	0.000233544	0.000339563	0.00122417	0.000234524	0.000232116	0	0.000165068	0.000202636	0.000249928	0.000175042	0.00104902	0	0.000206604	0.000282952	0.000167514	0.000940496	0.00100903	0.000901457	0.000736304	0.000723382	0.00023542
Bacteria;Bacillati;Cyanobacteriota;Cyanophyceae;Oscillatoriales;Sirenicapillariaceae;Neolyngbya	0.000106781	5.0156e-05	3.84442e-05	5.31491e-05	6.39382e-05	2.58155e-05	7.82091e-05	6.47015e-05	9.54665e-05	3.89633e-05	0	5.33142e-05	0	6.59031e-05	7.05463e-05	3.57999e-05	1.69974e-05	4.45724e-05	3.95761e-05	3.48731e-05	2.89871e-05	9.79338e-05	2.54564e-05	2.03448e-05	5.05821e-05	1.48138e-05	1.92986e-05	2.38975e-05	2.04837e-05	9.1243e-05	0	2.17478e-05	4.14831e-05	0	8.9641e-05	8.08697e-05	7.58991e-05	6.69367e-05	5.33438e-05	2.47391e-05
Bacteria;Bacillati;Cyanobacteriota;Cyanophyceae;Pleurocapsales;Dermocarpellaceae;Stanieria	1.29734e-05	0.000387316	0.000595366	0.000404751	2.21325e-05	0.000217588	0	1.50032e-05	2.16522e-05	0.00053663	0.000179523	0.000382796	3.13813e-05	0.000154729	0	3.1538e-05	7.39386e-05	0.000369873	0.000799295	0.000211881	0.000349915	7.58642e-06	0.000211776	0.000110047	0.000397431	0.000147432	8.97386e-05	0.000168278	0.000298565	8.84781e-06	0.000384275	0.000329651	0.000112685	1.53555e-05	8.08239e-06	1.28656e-05	1.18204e-05	1.38655e-05	9.47227e-06	0.000187538
Bacteria;Bacillati;Cyanobacteriota;Cyanophyceae;Pleurocapsales;Xenococcaceae;Xenococcus	2.0957e-05	0	0	0	0	0	1.67591e-05	0	1.57471e-05	0	0	0	0	0	0	0	0	0	0	0.000162741	0	0	0.000138656	0	0	0	0	0	0	9.40079e-06	0	0	0	0	1.39605e-05	0	1.80416e-05	6.69367e-06	1.29621e-05	0
Bacteria;Bacillati;Cyanobacteriota;Cyanophyceae;Pseudanabaenales;Heteroleibleiniaceae;Tapinothrix	0.000122748	4.73696e-05	4.57175e-05	3.13443e-05	4.18058e-05	0	6.81536e-05	8.15801e-05	9.74349e-05	0	0	2.87897e-05	0	2.57882e-05	3.93044e-05	3.75047e-05	0	3.04969e-05	2.04947e-05	1.5323e-05	2.82969e-05	8.06919e-05	1.7332e-05	0	0	1.55192e-05	0	3.88334e-05	7.4486e-06	0.000111704	0	2.11755e-05	5.88193e-05	0	9.11105e-05	8.27077e-05	6.0346e-05	6.83711e-05	5.93263e-05	2.47391e-05
Bacteria;Bacillati;Cyanobacteriota;Cyanophyceae;Pseudanabaenales;Pseudanabaenaceae;Komvophoron	0.000462053	9.75255e-05	8.00056e-05	0.000103573	0.000250835	5.90069e-05	0.000224572	0.000209108	0.000314941	0.000125745	9.50415e-05	9.06341e-05	3.66115e-05	9.31239e-05	0.000208616	6.81903e-05	0.000109633	8.13252e-05	7.42051e-05	9.03531e-05	9.31727e-05	0.00034001	8.07022e-05	9.15517e-05	0.000102971	5.29063e-05	6.46504e-05	6.07394e-05	5.95888e-05	0.000425801	9.7661e-05	8.64189e-05	0.000110209	8.93411e-05	0.000317417	0.00034921	0.000276223	0.000163039	0.000164518	4.30939e-05
Bacteria;Bacillati;Mycoplasmatota;Mollicutes;Acholeplasmatales;Acholeplasmataceae;Acholeplasma	9.87975e-05	1.76475e-05	1.45465e-05	0	5.04128e-05	0	5.25118e-05	5.43868e-05	6.2004e-05	0	0	1.27954e-05	0	0	2.51951e-05	1.87523e-05	1.10483e-05	0	1.4841e-05	1.63798e-05	2.89871e-05	5.31049e-05	1.08325e-05	2.21944e-05	2.89041e-05	0	2.12285e-05	1.49359e-05	1.92422e-05	8.35012e-05	0	1.83139e-05	2.35277e-05	0	7.86196e-05	0.00011671	5.16363e-05	4.73338e-05	5.78307e-05	1.91529e-05
Bacteria;Bacillati;Mycoplasmatota;Mollicutes;Acholeplasmatales;Acholeplasmataceae;Haploplasma	5.88793e-05	1.76475e-05	3.1171e-05	4.76979e-05	6.39382e-05	3.31914e-05	7.82091e-05	8.81441e-05	3.93676e-05	3.71922e-05	0	1.91931e-05	0	0	5.84527e-05	2.81285e-05	1.9547e-05	3.28429e-05	1.76679e-05	2.58907e-05	3.79593e-05	4.68979e-05	2.49148e-05	1.94201e-05	2.52911e-05	2.32788e-05	2.60532e-05	1.89188e-05	1.92422e-05	4.20271e-05	3.1846e-05	1.88862e-05	1.79554e-05	1.95434e-05	0.000113153	4.68677e-05	6.65673e-05	5.45056e-05	6.43117e-05	1.35666e-05
Bacteria;Bacillati;Mycoplasmatota;Mollicutes;Entomoplasmatales;Spiroplasmataceae;Spiroplasma	0.000206577	4.45831e-05	2.90929e-05	6.54143e-05	0.000113121	0	0.000153066	0.00016316	0.000144676	2.12527e-05	0	5.97119e-05	0	4.58456e-05	0.000115898	7.33046e-05	2.63459e-05	4.77003e-05	2.68552e-05	4.22705e-05	6.5566e-05	0.000146901	2.54564e-05	2.31191e-05	0	2.82167e-05	2.70181e-05	5.07821e-05	2.54494e-05	0.000129399	0	4.46402e-05	8.66811e-05	1.67514e-05	0.000199855	0.000145198	8.70973e-05	0.000112836	0.000134606	5.10743e-05
Bacteria;Bacillati;Mycoplasmatota;Mollicutes;Mycoplasmatales;Mycoplasmataceae;Mycoplasma	0.000140712	9.0095e-05	8.72788e-05	0.000111749	0.000113121	8.11346e-05	0.000134073	0.000141593	0.000128929	8.58963e-05	4.75207e-05	7.57061e-05	0.000346502	7.30664e-05	7.55853e-05	9.29093e-05	4.67428e-05	0.000105566	7.63253e-05	7.34449e-05	7.10873e-05	0.000108969	6.28286e-05	5.27116e-05	5.05821e-05	5.71388e-05	6.94751e-05	5.97437e-05	4.22088e-05	0.00012221	4.45844e-05	6.29542e-05	9.10151e-05	5.44422e-05	0.000136666	9.92492e-05	0.00010825	7.93678e-05	8.0265e-05	6.46409e-05
Bacteria;Bacillati;Mycoplasmatota;Mycoplasmatota_Incertae_sedis;Mycoplasmoidales;Metamycoplasmataceae;Mesomycoplasma	0.00294596	0.00259418	0.00321996	0.00337156	0.00189724	0.00262212	0.00183233	0.00183602	0.00247524	0.00238473	0.00196419	0.00252922	0.00148669	0.00174357	0.00137968	0.00138085	0.00124081	0.00184937	0.00220424	0.00176109	0.00221337	0.0021711	0.00186536	0.00216025	0.00173244	0.00142424	0.00145222	0.00115305	0.0014922	0.00225177	0.00188953	0.00172552	0.00176396	0.00128986	0.00245631	0.00215132	0.00138858	0.000918468	0.000927784	0.000870657
Bacteria;Bacillati;Mycoplasmatota;Mycoplasmatota_Incertae_sedis;Mycoplasmoidales;Metamycoplasmataceae;Mycoplasmopsis	0.000205579	6.78035e-05	0.000104942	0.000152633	0.000111892	0.000101418	0.000136307	0.000153783	0.000120071	0.000107149	0.000132002	8.53027e-05	6.01475e-05	8.45278e-05	5.03902e-05	5.45523e-05	9.17858e-05	7.50694e-05	5.86574e-05	6.86895e-05	0.000120089	0.000100693	0.000100201	0.00011652	0.000131875	7.40688e-05	0.000106142	6.67138e-05	0.000117316	0.000110598	0.00018683	9.9582e-05	8.97768e-05	0.00013122	0.000235124	0.00017001	9.45628e-05	0.000132439	0.00011965	6.46409e-05
Bacteria;Bacteria_none;Bacteria_none_none;Deltaproteobacteria;Bradymonadales;Bradymonadaceae;Bradymonas	0.000161669	4.73696e-05	6.44201e-05	7.49538e-05	7.86932e-05	3.31914e-05	8.82645e-05	0.000110649	0.000100387	3.1879e-05	3.69606e-05	7.46398e-05	4.31493e-05	5.87397e-05	7.15541e-05	6.64856e-05	2.29465e-05	8.21071e-05	9.39931e-05	6.49908e-05	6.5566e-05	7.93126e-05	3.68305e-05	3.05172e-05	4.51626e-05	9.73476e-05	3.37726e-05	5.47651e-05	4.77952e-05	0.000127187	4.03382e-05	4.75018e-05	7.55364e-05	0	0.000131522	0.000126818	6.40788e-05	6.93273e-05	5.98249e-05	4.30939e-05
Bacteria;Bacteria_none;Bacteria_none_none;Deltaproteobacteria;Bradymonadales;Lujinxingiaceae;Lujinxingia	0.000116761	7.70916e-05	2.90929e-05	1.49908e-05	5.41016e-05	0	9.16163e-05	4.12589e-05	6.10198e-05	8.85529e-06	0	3.41211e-05	4.57644e-05	7.73645e-05	3.02341e-05	2.55714e-05	5.43916e-05	2.42412e-05	3.67492e-05	1.74366e-05	5.52135e-05	6.41397e-05	2.38315e-05	9.24765e-06	0	4.93792e-05	1.54389e-05	4.87907e-05	2.4208e-05	8.23952e-05	0	2.74709e-05	5.88193e-05	0	5.36377e-05	8.54646e-05	6.15903e-05	9.80145e-05	0.000106688	2.71332e-05
Bacteria;Bacteria_none;Bacteria_none_none;Deltaproteobacteria;Deltaproteobacteria_Incertae_sedis;Dissulfurirhabdaceae;Dissulfurirhabdus	0.00236815	1.4861e-05	1.55855e-05	0	0.000600036	2.58155e-05	0.000706116	0.0007511	0.000837546	1.41685e-05	3.96006e-05	6.71759e-05	0	2.43555e-05	0.000784072	6.90427e-05	0	3.28429e-05	1.27209e-05	1.90217e-05	2.41559e-05	0.00243593	1.40823e-05	3.42163e-05	0	2.11625e-05	1.4474e-05	8.76241e-05	1.80008e-05	0.0031559	0	6.6388e-05	7.05832e-05	0	0.00124542	0.00198866	0.00254511	0.00127849	0.00108782	3.59116e-05
Bacteria;Fusobacteriati;Fusobacteriota;Fusobacteriia;Fusobacteriales;Leptotrichiaceae;Oceanivirga	1.49693e-05	0.000118888	0.000205729	6.26887e-05	5.53312e-05	4.60992e-05	0	1.40655e-05	9.84191e-06	9.74081e-05	0.000129362	0.000169539	0	8.88259e-05	7.96166e-05	0.000156838	2.46462e-05	4.30085e-05	0.00013993	7.87287e-05	7.66087e-05	1.03451e-05	3.35808e-05	8.69279e-05	0.000112003	3.59763e-05	2.7983e-05	0.000119487	3.78637e-05	0	5.51997e-05	0.000149945	0.00010216	0	1.17562e-05	2.29744e-05	0	0	6.48103e-06	9.0178e-05
Bacteria;Pseudomonadati;Abditibacteriota;Abditibacteriia;Abditibacteriales;Abditibacteriaceae;Abditibacterium	8.88179e-05	0.00096411	0.00129464	0.000521951	0.000127876	0.000121702	9.38509e-05	9.4708e-05	9.74349e-05	0.000960799	0.000694331	0.000870087	0.000244513	0.00051433	0.000151171	0.000348623	0.000187821	0.000541125	0.000807069	0.000755056	0.000305054	6.34501e-05	0.0003266	0.000448511	0.000373947	0.00024478	0.000226759	0.000348505	0.000289254	7.63123e-05	0.000278122	0.000484747	0.000276141	7.81734e-05	0.000110214	8.63836e-05	0.00010825	8.51053e-05	0.000131116	0.000285697
Bacteria;Pseudomonadati;Acidobacteriota;Blastocatellia;Blastocatellales;Arenimicrobiaceae;Arenimicrobium	0.00106482	0.000123532	0.000131957	0.000227587	0.00123696	0.000110638	0.000930688	0.000622635	0.000830657	0.000156739	0.000446167	8.42364e-05	0	6.30377e-05	0.00104509	0.000167919	0.000136829	0.000129025	0.000120848	9.19382e-05	0.000718465	0.00119314	0.000739319	0.000405972	0.000455239	0.000745626	0.000200706	0.000263868	0.000569198	0.00149915	0.00116132	0.000382876	0.000711404	0	0.00154006	0.00235441	0.00121003	0.000530235	0.00111573	0.000651197
Bacteria;Pseudomonadati;Acidobacteriota;Blastocatellia;Blastocatellales;Arenimicrobiaceae;Brevitalea	0.00393493	9.93832e-05	6.44201e-05	7.90422e-05	0.00382769	0.000118014	0.00308367	0.00279342	0.0028138	4.07343e-05	0.00109826	6.71759e-05	1.69982e-05	0.000100287	0.00285813	0.000822546	2.71958e-05	0.000161086	0.000103887	3.7515e-05	0.00280001	0.00439047	0.00226941	0.000885925	0.00304577	0.00117311	0.00109713	0.000937976	0.00259274	0.00504214	0.0037557	0.00161277	0.000731836	0.000704957	0.0042653	0.00859057	0.00385281	0.00183263	0.00427698	0.00233186
Bacteria;Pseudomonadati;Acidobacteriota;Blastocatellia;Blastocatellales;Blastocatellaceae;Aridibacter	0.000245497	0	0	0	0.000457404	0	0.000291608	0.000248491	0.000151565	0	0	0	0	0	0.000217686	7.33046e-05	0	7.66333e-05	0	0	2.96772e-05	0.000269663	0	0	0	0	0	0	3.78637e-05	0.00014986	0	0	0	0	0.0001543	0.000398835	0.000208411	0.000173079	0.000268713	0
Bacteria;Pseudomonadati;Acidobacteriota;Blastocatellia;Blastocatellales;Blastocatellaceae;Blastocatella	0.000145701	0.000542428	0.000533024	0.000617347	0.000297559	0.000584538	0.000149714	0.000152846	8.95614e-05	0.000400259	0	0.00045317	0	0.000500004	0.0001421	9.97283e-05	0.000438532	0.000111822	0.000482687	0.000494036	0.000297463	0.000151039	0.000337433	0.000264483	0.000536532	0.000238431	0.000230619	0.000275817	0.000269391	8.12892e-05	0.000551997	0.000275854	0.000217322	0.000406223	0.000130053	0.000269259	8.0254e-05	8.46272e-05	0.000147069	0.00039822
Bacteria;Pseudomonadati;Acidobacteriota;Blastocatellia;Blastocatellales;Blastocatellaceae;Stenotrophobacter	0.000747468	0	0.000566273	0	0.00117179	0	0.000661425	0.000815801	0.000604293	0.000263888	0	0.000403055	0	8.88259e-05	0.000896946	0.000618827	0	0.000744438	0.000177386	0.000121528	0	0.000725538	0.000115908	0.000222868	0	0.00011075	0.000188162	0.00017027	0.000180629	0.000588932	0	6.12372e-05	2.66235e-05	0.000291754	0.00108451	0.00135641	0.000879061	0.000738217	0.00106738	6.38428e-05
Bacteria;Pseudomonadati;Acidobacteriota;Blastocatellia;Blastocatellales;Blastocatellaceae;Tellurimicrobium	0.000208572	0.000144895	0	0.000467439	0.000300018	0	0.000105024	8.90818e-05	0.000100387	0.00061987	0.000918734	0	0	0	0.000184428	0.000184966	0.000315301	0.000147793	0.000161838	0.000179121	0.000467934	0.00012759	0.000646159	0.000404122	0.000946609	0.000444413	0.000646504	0.000260881	0.000665409	0.000125528	0.00128445	0.000357694	0.000142405	0.000357364	0.000313009	0.000290396	9.20743e-05	9.1799e-05	0.000157539	0.000329589
Bacteria;Pseudomonadati;Acidobacteriota;Blastocatellia;Blastocatellales;Pyrinomonadaceae;Pyrinomonas	0.000398184	0.000585153	0.000684723	0.000530128	0.000248375	0.000365106	0.000255855	0.000180977	0.000491111	0.000622527	0.00102698	0.000537407	0.000298122	0.00049284	0.000201561	5.79618e-05	0.000380741	0.000343286	0.000794348	0.000602354	0.00104768	0.000180695	0.000968426	0.000975627	0.00106403	0.000569272	0.000522028	0.000780651	0.000785828	0.000322945	0.00101907	0.00100956	0.000790036	0.000598864	0.000404854	0.00048338	0.000143088	0.00015252	0.000340005	0.00107495
Bacteria;Pseudomonadati;Acidobacteriota;Holophagae;Acanthopleuribacterales;Acanthopleuribacteraceae;Acanthopleuribacter	0.00013672	0.0055153	0.00748727	0.00665045	0.000481996	0.00294482	6.25672e-05	0.000166911	0.000147629	0.00872866	0.00336869	0.00506058	0.001471	0.00469201	0.00033963	0.00106462	0.00347426	0.00759139	0.0158219	0.00580743	0.00503133	0.000214489	0.00437363	0.00353538	0.00500583	0.00238502	0.00232356	0.00384052	0.00319421	0.000171979	0.00452638	0.00440965	0.00186798	0.000617012	0.000215285	0.000219635	0.000317905	0.000161126	0.000118154	0.0041035
Bacteria;Pseudomonadati;Acidobacteriota;Holophagae;Acanthopleuribacterales;Acanthopleuribacteraceae;Sulfidibacter	0.000337309	0.00558961	0.00357635	0.00840301	0.000195503	0.00202468	0.000217868	0.000200668	0.000746017	0.00131235	0.000282484	0.00391646	0.00113234	0.00196563	0.000148147	0.000289809	0.000596608	0.00298166	0.00222686	0.00125279	0.0012354	0.000282077	0.000881766	0.000172931	0.00224549	0.00103767	0.000226759	0.00112517	0.0033258	0.000607181	0.00185344	0.00115263	0.000814802	0.00126613	0.000709781	0.000515544	0.00023143	0.000228541	0.000277189	0.000906568
Bacteria;Pseudomonadati;Acidobacteriota;Holophagae;Holophagales;Holophagaceae;Geothrix	0.000328327	0.000518279	0.000602639	0.000527402	0.000387318	0.000154893	0.00071282	0.000400399	0.0011328	0.00031879	0.000182163	0.000674957	0.00012814	0.0006533	0.000595612	0.000375899	0.000215017	0.000593517	0.000659365	0.000442783	0.001762	0.00100486	0.000300602	0.000244138	0.000307106	0.000172122	0.00013509	0.000754762	0.000235872	0.000369949	0.000403382	0.000496193	0.000507703	8.93411e-05	0.000779583	0.000408024	0.00040998	0.000404011	0.0005808	0.000722222
Bacteria;Pseudomonadati;Acidobacteriota;Holophagae;Holophagales;Holophagaceae;Holophaga	0.000161669	0	0	0	0	0	0.000225689	0.000100334	0.000305099	0	0	0	0	0	0.00012396	6.05189e-05	0	7.58514e-05	0	0	0.000466554	0.000259318	0	0	0	0	0	0.000346513	0	0.000205711	0	5.83757e-05	0.000120734	0	0.000291701	0.000214121	9.08301e-05	0.000130527	0.000133609	0.000296869
Bacteria;Pseudomonadati;Acidobacteriota;Holophagae;Thermotomaculales;Thermotomaculaceae;Thermotomaculum	9.28097e-05	0.000194122	0.00052679	0.00176073	0.000105744	0.000733899	4.24563e-05	3.28196e-05	0.000238174	0.00169756	0.00175035	0.000822104	0.000320351	0.000242122	0.000115898	3.32428e-05	0.000799727	0.000909434	0.000497528	0.000345561	0.000436877	5.5174e-05	0.00159346	0.00171544	0.00189502	0.000956546	0.00056545	0.000111522	0.00109929	6.08287e-05	0.00237146	0.000347965	0.000277999	0.000513711	6.61286e-05	9.28164e-05	0.000136867	2.96434e-05	3.53964e-05	0.000153223
Bacteria;Pseudomonadati;Acidobacteriota;Terriglobia;Bryobacterales;Bryobacteraceae;Bryobacter	0.00466144	0.0249768	0.0205884	0.0122297	0.00708854	0.0075031	0.00584892	0.0060088	0.00936556	0.0210127	0.0054332	0.0173943	0.011075	0.0224242	0.0125855	0.0203565	0.0166974	0.0170384	0.0182128	0.0183623	0.0128295	0.00428012	0.0104945	0.00701897	0.00702369	0.0114094	0.0075284	0.0151938	0.0109985	0.00414298	0.00769824	0.00909058	0.0148516	0.00968234	0.00775101	0.00844721	0.00596617	0.00486582	0.00489268	0.0172839
Bacteria;Pseudomonadati;Acidobacteriota;Terriglobia;Bryobacterales;Bryobacteraceae;Paludibaculum	0.00646275	0.0352764	0.0290566	0.0206532	0.00837345	0.013721	0.00813709	0.00890067	0.0164941	0.0320738	0.0242699	0.0237845	0.0166321	0.0336335	0.0202518	0.0226426	0.0384863	0.0266215	0.0279668	0.0299164	0.0356865	0.00981959	0.0287603	0.0258546	0.024386	0.0251107	0.0195244	0.0332185	0.0287069	0.0107667	0.025084	0.0248211	0.0348365	0.0338198	0.018577	0.0154277	0.0124941	0.0132176	0.0126275	0.0459118
Bacteria;Pseudomonadati;Acidobacteriota;Terriglobia;Terriglobales;Acidobacteriaceae;Acidicapsa	0.000432114	0.0265325	0.0359786	0.0517999	0.00354242	0.0849884	0.00274514	0.00124246	0.00304115	0.0608394	0.0770443	0.0225039	0.0894367	0.0464172	0.00816322	0.0162233	0.122593	0.0359184	0.0299704	0.0428284	0.0624098	0.00235248	0.0683645	0.0774676	0.0919601	0.0500493	0.0765606	0.052455	0.0680833	0.00344788	0.0986843	0.0513363	0.0288958	0.131241	0.00614261	0.00357113	0.00509333	0.00206787	0.00397137	0.062973
Bacteria;Pseudomonadati;Acidobacteriota;Terriglobia;Terriglobales;Acidobacteriaceae;Acidipila	0	0.000744909	0.000747065	0.00219274	6.39382e-05	0.00530878	4.58082e-05	8.72064e-05	9.25139e-05	0.00570369	0.00100322	0.000614179	0.010616	0.000767914	0.000141093	0.000467104	0.0055182	0.00142945	0.000775973	0.00216742	0.00177235	4.68979e-05	0.00306777	0.0011652	0.00170353	0.00159424	0.00407394	0.000758745	0.0019745	8.23952e-05	0.0014819	0.00100669	0.00057581	0.00362948	9.40496e-05	5.33005e-05	0.000113849	4.87682e-05	4.08803e-05	0.00105979
Bacteria;Pseudomonadati;Acidobacteriota;Terriglobia;Terriglobales;Acidobacteriaceae;Acidisarcina	6.18732e-05	0.00257096	0.00307346	0.0102591	0.00138697	0.0180469	0.000213399	0.00025318	0.000354309	0.0115269	0.0100322	0.00299732	0.0162647	0.00719633	0.00254269	0.00474178	0.0314987	0.00574828	0.00391096	0.00370183	0.00870647	0.000240007	0.00498458	0.00920881	0.0131496	0.00401382	0.00687224	0.00621036	0.00481614	0.000339535	0.00889564	0.00522748	0.00344124	0.0187449	0.000461431	0.000259151	0.00072353	0.000291653	0.000531444	0.00794444
Bacteria;Pseudomonadati;Acidobacteriota;Terriglobia;Terriglobales;Acidobacteriaceae;Acidobacterium	6.38691e-05	0.00277158	0.00228276	0.00760304	0.000229932	0.0204791	0.000166474	8.81441e-05	0.000566894	0.00737557	0.005222	0.00128487	0.0181188	0.00533671	0.0007619	0.00157349	0.0203493	0.00418981	0.00144523	0.00220916	0.0050824	0.000116555	0.00579106	0.00594994	0.00803714	0.00364418	0.00874614	0.00444194	0.00543934	0.000190228	0.00809525	0.00298632	0.00273603	0.0201911	0.000199855	0.000186552	0.000244495	8.70178e-05	0.000142583	0.00534843
Bacteria;Pseudomonadati;Acidobacteriota;Terriglobia;Terriglobales;Acidobacteriaceae;Alloacidobacterium	0	0.00336231	0.00273266	0.012441	0.000222554	0.029107	3.57527e-05	9.93965e-05	3.34625e-05	0.00727639	0.00742908	0.00193104	0.0279254	0.00610463	0.000461574	0.00377604	0.0293468	0.00535808	0.00324594	0.00826387	0.00848907	0.000155177	0.00674486	0.00749522	0.0215281	0.00692861	0.0117567	0.00685061	0.00744488	0.00042193	0.0138296	0.00596061	0.00347096	0.0195769	4.18815e-05	8.54646e-05	0.000465349	8.36709e-05	0.000316075	0.0104774
Bacteria;Pseudomonadati;Acidobacteriota;Terriglobia;Terriglobales;Acidobacteriaceae;Bryocella	0	0.000110529	9.2474e-05	3.13443e-05	0	0.000219432	0	0	0	4.33909e-05	0	2.66571e-05	0.000189595	0	1.20937e-05	0.000320495	0.000139379	6.80316e-05	5.08835e-05	0.000102506	5.59036e-05	0	0.000126199	4.80878e-05	6.86472e-05	4.86738e-05	0.000117722	2.98718e-05	3.10359e-05	0	3.60921e-05	3.43386e-05	1.36213e-05	0.000238708	0	2.57313e-05	1.18204e-05	0	0	3.51136e-05
Bacteria;Pseudomonadati;Acidobacteriota;Terriglobia;Terriglobales;Acidobacteriaceae;Chloracidobacterium	0.000245497	0.000569363	0.000658747	0.000820404	0.000282804	0.000217588	0.000157535	0.000143469	0.000180107	0.000708423	0.000311525	0.00058539	0.000202671	0.000405447	0.000234818	0.000265942	0.000248162	0.000541125	0.00106714	0.000433272	0.000403058	0.00106969	0.000315768	0.000255235	0.000438981	0.000251128	0.000195881	0.000267851	0.000395397	0.000869297	0.00047769	0.000461282	0.000266235	0.0002415	0.00120868	0.00167897	0.00137116	0.000797982	0.000560858	0.000289687
Bacteria;Pseudomonadati;Acidobacteriota;Terriglobia;Terriglobales;Acidobacteriaceae;Edaphobacter	0.000645676	0.0894244	0.121517	0.105607	0.0104318	0.138913	0.00811028	0.00258525	0.0100004	0.23277	0.207122	0.0889504	0.225913	0.142348	0.0275927	0.0498002	0.210822	0.114744	0.0963705	0.138646	0.140543	0.00268146	0.190255	0.226702	0.215355	0.0950352	0.192912	0.107533	0.177393	0.00521302	0.247388	0.111763	0.0624215	0.257775	0.0104836	0.00701177	0.00886215	0.00108485	0.00392302	0.0993666
Bacteria;Pseudomonadati;Acidobacteriota;Terriglobia;Terriglobales;Acidobacteriaceae;Granulicella	0.000325333	0.0184295	0.0244059	0.0213959	0.00146074	0.0391972	0.000986551	0.000758602	0.00111607	0.0298184	0.0237419	0.0167311	0.0544191	0.0205288	0.00230082	0.014193	0.0482607	0.0193961	0.0179046	0.0199871	0.0163584	0.000597948	0.0312561	0.0247994	0.0313627	0.017428	0.0397291	0.0163996	0.0241124	0.000984871	0.0352195	0.0187827	0.00763536	0.0329068	0.001338	0.00106233	0.00131144	0.000459951	0.00074133	0.0170133
Bacteria;Pseudomonadati;Acidobacteriota;Terriglobia;Terriglobales;Acidobacteriaceae;Occallatibacter	4.19141e-05	0.00812713	0.00773456	0.0133786	0.000805376	0.025089	0.000224572	0.000115337	0.000331672	0.0133299	0.0165874	0.00491557	0.0210477	0.0115259	0.00289643	0.00555581	0.0211379	0.0103862	0.00854631	0.0170556	0.0119654	0.00014897	0.0158945	0.0175326	0.0146544	0.00976932	0.0147335	0.0097442	0.0132771	0.000494371	0.00989136	0.00815657	0.00504112	0.0175806	0.000286557	0.000174605	0.000876572	7.45867e-05	0.000207393	0.0113026
Bacteria;Pseudomonadati;Acidobacteriota;Terriglobia;Terriglobales;Acidobacteriaceae;Paracidobacterium	0.000141709	0.000817357	0.00247186	0.00142276	0.00023485	0.00988366	8.37954e-05	9.65834e-05	0.000606262	0.00282218	0.00481015	0.00206859	0.0268689	0.00139399	0.00106122	0.00207384	0.00160455	0.00502652	0.00172863	0.00122267	0.0027379	0.000300698	0.00411148	0.00441668	0.00290667	0.00406038	0.00699479	0.00123271	0.00364795	0.000419718	0.00143307	0.00492073	0.000463744	0.00250155	0.000426162	0.000244447	0.000500188	0.000211329	0.000238801	0.00144684
Bacteria;Pseudomonadati;Acidobacteriota;Terriglobia;Terriglobales;Acidobacteriaceae;Pseudacidobacterium	3.99182e-05	0.00296756	0.00356596	0.00475207	0.000775866	0.0104332	0.000392163	7.68916e-05	0.000736175	0.00400879	0.00683771	0.00243539	0.0142183	0.00605448	0.0019108	0.00163316	0.0160761	0.00548476	0.00260637	0.00386933	0.00621497	6.48294e-05	0.00476197	0.0096453	0.00915176	0.00288657	0.00511414	0.00513398	0.00473607	0.000174191	0.00599978	0.00415726	0.00393161	0.00927332	0.000490087	0.000221473	0.00039256	3.72933e-05	0.000159034	0.00425912
Bacteria;Pseudomonadati;Acidobacteriota;Terriglobia;Terriglobales;Acidobacteriaceae;Silvibacterium	8.38282e-05	0.00232204	0.00537284	0.00381856	0.000721764	0.0250337	0.000445792	0.000152846	0.000239158	0.00848425	0.0088151	0.00254948	0.0172139	0.00317624	0.00198034	0.00132034	0.011922	0.00505311	0.00319365	0.00626871	0.0060231	0.000237938	0.0105043	0.00789749	0.00756384	0.00771797	0.0135534	0.00290653	0.00782662	0.000358889	0.00447118	0.00463056	0.00188593	0.0113784	0.00108084	0.000390564	0.000711088	0.000133395	0.000253757	0.00322087
Bacteria;Pseudomonadati;Acidobacteriota;Terriglobia;Terriglobales;Acidobacteriaceae;Telmatobacter	0.000241505	0.00553295	0.0040886	0.0103736	0.000349201	0.0143645	0.000138542	0.000159409	0.000213569	0.00824693	0.0049316	0.00267104	0.0165693	0.00766338	0.000708487	0.00364818	0.0263434	0.00568729	0.00581768	0.0104323	0.00809705	0.000304836	0.00866601	0.0054857	0.0100406	0.0095196	0.0068375	0.00726384	0.00718542	0.00051815	0.00781925	0.00623761	0.00365856	0.0253184	0.000271862	0.000283963	0.000667539	0.000219935	0.00041329	0.0115755
Bacteria;Pseudomonadati;Acidobacteriota;Terriglobia;Terriglobales;Acidobacteriaceae;Terracidiphilus	0.00130732	0.00795716	0.00630278	0.00648419	0.0027518	0.0126035	0.00163904	0.00167005	0.00229316	0.00906161	0.00422935	0.00531222	0.0102852	0.0129686	0.0088072	0.00678153	0.00890918	0.00655606	0.00686079	0.0111266	0.0139124	0.00377183	0.00967777	0.004339	0.00714834	0.00578089	0.0127824	0.0110655	0.00551073	0.00292033	0.00398712	0.010459	0.00875912	0.00970746	0.0042146	0.00324582	0.00366058	0.00256941	0.00320362	0.0147365
Bacteria;Pseudomonadati;Acidobacteriota;Terriglobia;Terriglobales;Acidobacteriaceae;Terriglobus	0.000828302	0.023982	0.0278814	0.0270215	0.00550361	0.0379673	0.00178317	0.00136998	0.00331869	0.0300903	0.0332144	0.0248124	0.0384617	0.0379716	0.0116915	0.0167603	0.043815	0.0319569	0.0265266	0.0393855	0.0407027	0.00126073	0.0314993	0.0447947	0.0374904	0.0202363	0.0322519	0.0334465	0.0247499	0.00203721	0.0348544	0.0300223	0.0248967	0.0453936	0.00403238	0.00334415	0.00342417	0.00114701	0.00136849	0.0320252
Bacteria;Pseudomonadati;Acidobacteriota;Thermoanaerobaculia;Thermoanaerobaculales;Thermoanaerobaculaceae;Thermoanaerobaculum	0.00126341	0.00100219	0.000898764	0.000771343	0.00128491	0.000219432	0.000704999	0.000849559	0.00139657	0.000557883	0.000200643	0.0011036	0.000169982	0.00110173	0.0017042	0.00058047	0.000264309	0.000946969	0.00113216	0.000551629	0.000543853	0.00148901	0.000290853	0.000152586	0.000370334	0.000205276	0.000184302	0.000822472	0.000256977	0.0014986	0.000288737	0.000709665	0.000834615	0.000143783	0.00158635	0.00173778	0.00150865	0.000938071	0.000859484	0.000515531
Bacteria;Pseudomonadati;Acidobacteriota;Vicinamibacteria;Vicinamibacterales;Vicinamibacteraceae;Luteitalea	0.00533806	0.000355736	0.000254563	0.000182615	0.00356333	0.00011617	0.00198763	0.00292469	0.0022784	0.000231123	0.000132002	0.000348675	5.62248e-05	0.000297996	0.00194103	0.000750946	9.0936e-05	0.000642782	0.00034629	0.000184405	0.000189106	0.00583051	0.000137031	9.71003e-05	0.00010839	0.000181998	6.36855e-05	0.000372402	0.000127868	0.00461911	0.000137999	0.000214044	0.000343009	9.2133e-05	0.00356139	0.0047612	0.00495335	0.00389859	0.00262781	0.000203499
Bacteria;Pseudomonadati;Acidobacteriota;Vicinamibacteria;Vicinamibacterales;Vicinamibacteraceae;Vicinamibacter	0.0319555	0.00350999	0.00232743	0.000862651	0.024299	9.95742e-05	0.0134296	0.0153905	0.0145247	0.00143987	0.000834253	0.00421715	0.000116372	0.00379516	0.0205864	0.0102064	7.47885e-05	0.00593126	0.00410884	0.00176902	0.00186138	0.0351017	0.00120295	0.000590925	0.00048595	0.00155262	0.00062817	0.00521463	0.000680306	0.0290733	0.000397013	0.00264407	0.00452042	7.95694e-05	0.0206703	0.0329452	0.0339711	0.0241728	0.0189052	0.00248029
Bacteria;Pseudomonadati;Aquificota;Aquificia;Aquificales;Hydrogenothermaceae;Venenivibrio	9.97954e-06	0.000619519	0.000493541	0.000955321	1.4755e-05	0.000206524	0	1.12524e-05	0	0.000591533	0.000184803	0.00031562	0.000120295	0.000227795	1.51171e-05	2.98333e-05	0.000142778	0.000316699	0.000479153	0.000266304	0.000446539	0	0.000229108	0.000160909	0.000269169	0.000179881	0.000113862	0.000129445	0.000219113	8.84781e-06	0.000174091	0.000230641	0.000165932	8.23613e-05	9.55191e-06	9.18974e-06	9.95398e-06	0	0	0.000150829
Bacteria;Pseudomonadati;Aquificota;Aquificia;Desulfurobacteriales;Desulfurobacteriaceae;Balnearium	0	6.22306e-05	7.58494e-05	0.000130829	0	2.95035e-05	0	0	0	3.71922e-05	0	4.58502e-05	2.74586e-05	3.29515e-05	0	1.87523e-05	3.2295e-05	3.04969e-05	3.67492e-05	3.7515e-05	2.76067e-05	0	2.76229e-05	1.94201e-05	1.98716e-05	2.11625e-05	1.83337e-05	2.09103e-05	2.66908e-05	0	0	2.46094e-05	3.15767e-05	0	0	0	0	0	0	2.3143e-05
Bacteria;Pseudomonadati;Aquificota;Aquificia;Desulfurobacteriales;Desulfurobacteriaceae;Desulfurobacterium	1.49693e-05	1.20746e-05	1.14294e-05	2.72559e-05	0	0	1.56418e-05	1.12524e-05	0	0	0.000134642	0	0	0	0	0	0	8.6017e-06	1.06007e-05	9.51085e-06	0.000184275	4.62082e-05	0.000155447	9.52508e-05	0.000101164	9.24096e-05	5.30712e-05	3.68419e-05	9.99354e-05	2.93084e-05	9.7661e-05	0.000112173	5.13895e-05	2.23353e-05	2.35124e-05	2.02174e-05	2.4885e-05	1.38655e-05	1.89445e-05	3.99018e-05
Bacteria;Pseudomonadati;Aquificota;Aquificia;Desulfurobacteriales;Desulfurobacteriaceae;Thermovibrio	0.000122748	0.000427255	0.000566273	0.000535579	8.23819e-05	0.000171489	7.59745e-05	7.40785e-05	0.000114166	0.000391404	0.000245524	0.000480894	0.000190903	0.000295131	8.56634e-05	0.000165362	0.000155526	0.000350324	0.000565372	0.000406853	0.000280898	7.65539e-05	0.000298436	0.000210846	0.000399238	0.000183408	0.000126406	0.000256898	0.000338912	0.00011281	0.000416121	0.000430378	0.000250137	9.63208e-05	0.000112419	0.000125899	7.46549e-05	5.40275e-05	5.63351e-05	0.000246593
Bacteria;Pseudomonadati;Bacteroidota;Bacteroidia;Bacteroidales;Bacteroidaceae;Bacteroides	0.000796367	0.000974327	0.00100578	0.00166125	0.000588969	0.000560566	0.0020245	0.00171318	0.00145956	0.000891727	0.00065737	0.00106202	0.000622396	0.000633242	0.000568402	0.000554899	0.000475077	0.0007374	0.00097032	0.000844352	0.000863401	0.00093382	0.000773441	0.000647335	0.000796669	0.000699774	0.000479571	0.000648219	0.000755413	0.00100644	0.000781288	0.000753733	0.000647012	0.000297338	0.00170465	0.00077929	0.000542492	0.000936158	0.00124087	0.000611295
Bacteria;Pseudomonadati;Bacteroidota;Bacteroidia;Bacteroidales;Bacteroidaceae;Phocaeicola	0.000154683	4.45831e-05	2.28587e-05	9.53958e-05	7.99228e-05	0	0.000265911	0.000215672	0.00032183	0	0	1.91931e-05	7.06079e-05	4.72783e-05	6.44995e-05	4.77332e-05	6.28903e-05	4.61364e-05	2.4735e-05	4.22705e-05	7.93694e-05	0.000100693	5.74123e-05	2.49687e-05	3.97431e-05	6.06659e-05	3.08778e-05	3.18633e-05	8.50382e-05	0.000148201	0	3.14771e-05	4.21022e-05	0	0.000223368	8.27077e-05	8.77195e-05	0.000204157	0.000183961	4.30939e-05
Bacteria;Pseudomonadati;Bacteroidota;Bacteroidia;Bacteroidales;Balneicellaceae;Balneicella	0.000184622	0	0	0	0.000225013	0	0.000535173	0.000197855	0.000311989	0	0	0	0	0	0.000308388	0.000228438	0	0.000147011	0	0	8.28202e-06	0.000157246	0	0	0	0	0	0	0	0.000104515	0	0	0.000162217	0	0.000299783	0.000181957	0.000122558	0.000155389	9.92096e-05	0
Bacteria;Pseudomonadati;Bacteroidota;Bacteroidia;Bacteroidales;Dysgonomonadaceae;Dysgonomonas	5.48875e-05	0	0	0	2.82804e-05	0	0.000235744	0.000148157	0.000148613	1.23974e-05	0	0	0	0	5.34136e-05	0	0	0	0	9.51085e-06	1.2423e-05	9.37958e-05	7.58276e-06	2.40439e-05	0	0	1.3509e-05	0	1.05522e-05	0.000103962	0	1.25908e-05	2.66235e-05	0	0.000143279	4.13538e-05	2.92398e-05	8.7974e-05	9.77139e-05	0
Bacteria;Pseudomonadati;Bacteroidota;Bacteroidia;Bacteroidales;Lentimicrobiaceae;Lentimicrobium	0.000160671	4.64407e-05	5.71468e-05	9.26702e-05	0.000134024	0	0.000701647	0.000608569	0.000597404	0	0	3.41211e-05	4.18417e-05	4.15476e-05	0.000139077	6.73379e-05	0.000222666	6.72497e-05	2.19082e-05	2.95893e-05	6.34955e-05	0.000203454	2.1665e-05	0	0	9.52313e-05	0	3.48505e-05	4.84159e-05	0.000394833	0	5.60864e-05	4.02448e-05	0	0.000736967	0.000139684	7.96319e-05	0.000314125	0.000352967	2.79312e-05
Bacteria;Pseudomonadati;Bacteroidota;Bacteroidia;Bacteroidales;Odoribacteraceae;Odoribacter	1.59673e-05	0	0	2.0442e-05	0	2.21276e-05	6.81536e-05	6.28261e-05	5.41305e-05	0	0	0	0.000389651	0	0	0	9.34856e-06	0	8.48058e-06	7.92571e-06	1.10427e-05	1.79315e-05	0	0	5.23887e-05	0	0	0	8.69004e-06	3.15203e-05	6.5815e-05	0	0	0	5.36377e-05	1.10277e-05	0	5.35494e-05	3.0411e-05	0
Bacteria;Pseudomonadati;Bacteroidota;Bacteroidia;Bacteroidales;Paludibacteraceae;Paludibacter	1.09775e-05	1.4861e-05	0	4.49723e-05	2.09029e-05	0	0.00022122	0.00010221	0.00042517	0	0	0	3.53039e-05	0	1.31015e-05	1.19333e-05	9.17858e-05	1.25116e-05	1.06007e-05	1.32095e-05	0	2.68973e-05	1.35406e-05	0	0	2.5395e-05	2.99129e-05	0.00010953	6.51753e-05	5.30868e-05	0	1.54524e-05	1.79554e-05	0	7.05372e-05	0	1.43088e-05	3.34684e-05	8.0265e-05	7.18232e-05
Bacteria;Pseudomonadati;Bacteroidota;Bacteroidia;Bacteroidales;Porphyromonadaceae;Massilibacteroides	0	5.48001e-05	0	0	0	0	0.000246917	9.4708e-05	0.000110229	0	0	0	0	3.43842e-05	1.81405e-05	0	0	0	1.34276e-05	1.63798e-05	0	3.03457e-05	2.11234e-05	0	0	0	0	0	0	6.30406e-05	0	3.66279e-05	0	0	8.52324e-05	0	0	4.68557e-05	0.000101702	1.35666e-05
Bacteria;Pseudomonadati;Bacteroidota;Bacteroidia;Bacteroidales;Porphyromonadaceae;Microbacter	2.1955e-05	2.60068e-05	1.35074e-05	5.45119e-05	0	2.21276e-05	0.000148597	4.68851e-05	0.000362182	1.15119e-05	0	1.4928e-05	3.92266e-05	2.00575e-05	2.01561e-05	0	4.92924e-05	0	0	3.43447e-05	1.79444e-05	3.72424e-05	3.14143e-05	1.29467e-05	0	2.61004e-05	1.15792e-05	1.0953e-05	4.77952e-05	7.18884e-05	0	1.83139e-05	1.60979e-05	0	0.000112419	1.19467e-05	6.84336e-06	4.54214e-05	4.73613e-05	2.2345e-05
Bacteria;Pseudomonadati;Bacteroidota;Bacteroidia;Bacteroidales;Porphyromonadaceae;Porphyromonas	7.38486e-05	0.000160685	8.10446e-05	0.00026302	9.34482e-05	0.000175177	0.00023351	0.000170662	0.000149597	7.26133e-05	0.000110882	0.000122623	0.000196133	0.000352438	4.6359e-05	7.4157e-05	0.000311902	0.000175944	9.682e-05	0.000359299	0.00020429	0.000115865	0.000166279	8.78527e-05	9.21318e-05	0.000253245	0.000112897	0.000163299	0.000171939	0.00010728	0.000101907	0.000157385	4.58171e-05	9.49249e-05	0.000180752	5.78954e-05	4.66593e-05	9.80145e-05	0.000132612	0.000195519
Bacteria;Pseudomonadati;Bacteroidota;Bacteroidia;Bacteroidales;Prevotellaceae;Paraprevotella	0	1.4861e-05	1.97416e-05	4.36095e-05	0	0	0	0	0	0	0	0	1.96133e-05	4.15476e-05	0	0	0.000121531	0	0	1.16244e-05	1.03525e-05	0	1.62488e-05	0	0	1.48138e-05	1.25441e-05	1.39402e-05	5.21402e-05	0	0	1.60247e-05	0	0	0	0	0	0	0	3.67096e-05
Bacteria;Pseudomonadati;Bacteroidota;Bacteroidia;Bacteroidales;Prevotellaceae;Prevotella	0.000581807	0.00268613	0.0021695	0.00177027	0.000426665	0.00055319	0.000558636	0.00050636	0.000465522	0.00176043	0.00112202	0.00231597	0.000720462	0.00187251	0.000385989	0.000760322	0.000945904	0.00152485	0.0030205	0.00475965	0.000769538	0.000373114	0.00155717	0.00127433	0.00108752	0.000798532	0.000796068	0.00130739	0.000945973	0.000471699	0.00119529	0.00118869	0.00131198	0.000488584	0.000599566	0.000637768	0.000409357	0.000386321	0.000400827	0.000877041
Bacteria;Pseudomonadati;Bacteroidota;Bacteroidia;Bacteroidales;Rikenellaceae;Alistipes	0.00016566	0.000296292	0.000368857	0.000301178	0.000238539	0.000165957	0.000335182	0.000287875	0.000463554	0.000208985	0.000118802	0.000248444	0.000118987	0.000163325	0.000158225	6.39284e-05	0.000146177	0.000319827	0.000374559	0.000258378	0.000158049	0.000186902	0.000114825	0.000151661	0.000195103	0.000131208	6.65803e-05	0.000126457	0.00010428	0.000188016	0.000193199	0.000194586	0.000140547	4.46705e-05	0.000266719	0.00014336	7.27885e-05	0.000397795	0.000237804	0.000121301
Bacteria;Pseudomonadati;Bacteroidota;Bacteroidia;Bacteroidales;Rikenellaceae;Gallalistipes	2.69448e-05	0	0	0	0	0	0.000443557	0.000172537	0.000227348	0	0	0	0	0	2.51951e-05	0	0	0	0	0	0	0.000122762	0	0	0	0	0	0	0	0.000143224	0	0	0	0	0.000215285	1.47036e-05	0	0.000115705	0.000246778	0
Bacteria;Pseudomonadati;Bacteroidota;Bacteroidia;Bacteroidales;Rikenellaceae;Mucinivorans	6.08752e-05	0.000115173	9.55911e-05	0.000141731	8.60707e-05	6.26949e-05	0.000218985	0.000252242	5.70831e-05	7.34989e-05	0	4.58502e-05	4.83795e-05	4.29803e-05	6.14761e-05	6.73379e-05	4.58929e-05	4.06626e-05	6.28977e-05	8.55977e-05	5.03823e-05	5.58636e-05	3.8997e-05	1.94201e-05	4.33561e-05	5.64334e-05	3.08778e-05	4.7795e-05	5.46231e-05	3.26263e-05	2.97229e-05	4.80741e-05	6.68683e-05	5.30463e-05	5.73115e-05	6.89231e-05	5.28805e-05	6.4068e-05	0.000133609	0.000103745
Bacteria;Pseudomonadati;Bacteroidota;Bacteroidia;Bacteroidales;Tannerellaceae;Parabacteroides	3.89202e-05	1.67187e-05	0	2.86187e-05	3.56579e-05	0	0.00017206	0.000101272	0.000160423	0	0	0	0	0	2.62029e-05	1.36381e-05	0	1.56395e-05	0	9.51085e-06	1.31132e-05	0.000146901	7.58276e-06	0	0	0	0	0	0	0.000136035	0	6.86773e-06	7.42981e-06	0	0.000207203	0.000124061	8.70973e-05	0.00017547	0.000202407	1.35666e-05
Bacteria;Pseudomonadati;Bacteroidota;Bacteroidia;Marinilabiliales;Marinifilaceae;Ancylomarina	7.28507e-05	0	1.45465e-05	0	2.09029e-05	0	0.00015977	0.000250367	0.00043206	0	0	0	1.69982e-05	0	5.54292e-05	0	0	1.40755e-05	1.20142e-05	8.45409e-06	2.0705e-05	0.000183453	1.78736e-05	0	0	0	0	0	0	0.000398151	0	0	3.96256e-05	4.18786e-05	0.000509925	3.76779e-05	2.98619e-05	0.000194595	0.000122142	0
Bacteria;Pseudomonadati;Bacteroidota;Bacteroidia;Marinilabiliales;Marinilabiliaceae;Alkaliflexus	0.000111771	0	0	0	5.90199e-05	0	0.000176529	0.000141593	9.54665e-05	0	0	0	0	0	3.12419e-05	0	3.05953e-05	0	0	0	0	7.24158e-05	0	0	0	0	0	0	0	5.91697e-05	0	0	0	3.90867e-05	0.000147687	0.000117629	4.5415e-05	4.63776e-05	0.000113667	0
Bacteria;Pseudomonadati;Bacteroidota;Bacteroidia;Marinilabiliales;Marinilabiliaceae;Breznakibacter	0.000134724	0	0	0	0	0	0.000687122	0.000381645	0.000552131	0	0	0	0	0	7.45775e-05	0	0	0	0	0	0	0.000241386	0	0	0	0	0	0	0	0.000310226	0	0	0	0	0.000527559	6.43282e-05	1.61752e-05	0.000283047	0.000541415	0
Bacteria;Pseudomonadati;Bacteroidota;Bacteroidia;Marinilabiliales;Marinilabiliaceae;Carboxylicivirga	0.00012674	3.15797e-05	3.42881e-05	3.13443e-05	4.67241e-05	3.13474e-05	0.000568692	0.000389147	0.0005167	0	0	1.81268e-05	3.00737e-05	2.57882e-05	7.76009e-05	3.66523e-05	7.39386e-05	6.56857e-05	1.4841e-05	2.32487e-05	3.17477e-05	0.0002338	1.94985e-05	0	0	2.96275e-05	1.3509e-05	2.09103e-05	3.22773e-05	0.000291425	0	2.00309e-05	1.79554e-05	0	0.000563563	8.45456e-05	4.66593e-05	0.000270616	0.000480095	1.99509e-05
Bacteria;Pseudomonadati;Bacteroidota;Bacteroidia;Marinilabiliales;Marinilabiliaceae;Labilibacter	3.99182e-05	0	0	0	0	0	0.000177646	0.000105023	8.46404e-05	0	0	0	0	0	2.62029e-05	0	1.52976e-05	0	0	0	0	5.9312e-05	0	0	0	0	0	0	0	9.2349e-05	0	0	0	0	0.000128583	2.38933e-05	8.08761e-06	7.6021e-05	0.000158037	0
Bacteria;Pseudomonadati;Bacteroidota;Bacteroidia;Marinilabiliales;Marinilabiliaceae;Marinilabilia	6.38691e-05	0.000208054	0.000198455	0.000233038	5.77903e-05	7.92906e-05	0.000271497	0.000135029	0.000198807	0.000135486	8.44813e-05	0.000145015	4.83795e-05	0.000100287	4.83746e-05	0.000115924	4.16436e-05	9.14908e-05	0.000169612	0.000129453	0.000139414	8.00023e-05	0.000102909	0.000230266	0.000112003	9.31151e-05	7.23699e-05	8.0654e-05	9.49697e-05	0.00012221	9.12918e-05	0.00010645	8.17279e-05	2.9315e-05	0.000176343	4.22728e-05	3.73274e-05	8.4149e-05	0.000139591	9.33702e-05
Bacteria;Pseudomonadati;Bacteroidota;Bacteroidia;Marinilabiliales;Marinilabiliaceae;Saccharicrinis	5.28916e-05	0	0	7.22282e-05	7.37749e-05	2.95035e-05	0.000164239	0.000101272	8.95614e-05	0	0	0	0.000135986	0	3.32575e-05	0	0.000367143	0	0	0	0	6.34501e-05	1.08325e-05	0	0	0	0	0	2.73116e-05	5.47458e-05	0	0	1.11447e-05	0	0.000135196	4.41108e-05	3.54611e-05	8.03241e-05	7.22884e-05	0
Bacteria;Pseudomonadati;Bacteroidota;Bacteroidia;Marinilabiliales;Prolixibacteraceae;Aquipluma	0.000125742	0	0	0	5.2872e-05	0	0.00136866	0.00172912	0.00104718	0	0	0	0	0	0.000145124	0	0	0	0	0	0	0.000647605	0	0	0	0	0	0	0	0.000433542	0	0	0	0	0.000956661	4.31918e-05	0.000103273	0.000693752	0.000730362	0
Bacteria;Pseudomonadati;Bacteroidota;Bacteroidia;Marinilabiliales;Prolixibacteraceae;Draconibacterium	4.19141e-05	0	0	0	2.951e-05	0	0.00015977	0.000124714	0.000131882	0	0	0	0	0	4.33356e-05	5.54046e-05	0	0	0	0	0	9.93132e-05	0	0	0	0	0	8.46369e-05	0	8.12892e-05	0	0	9.96832e-05	0	0.00012491	2.11364e-05	1.74195e-05	4.15964e-05	4.3373e-05	2.71332e-05
Bacteria;Pseudomonadati;Bacteroidota;Bacteroidia;Marinilabiliales;Prolixibacteraceae;Mangrovibacterium	9.28097e-05	4.64407e-05	0	5.86003e-05	0	0	0.000919515	0.000735159	0.000635787	0	0	0	1.96133e-05	0	0.000135046	7.84189e-05	0	5.00463e-05	6.21909e-05	1.69082e-05	5.52135e-05	0.000462082	1.40823e-05	0.000230266	0	2.04571e-05	0	0	0	0.00038875	0	0	2.10511e-05	0	0.000661286	3.03261e-05	3.35947e-05	0.000354287	0.000499538	0
Bacteria;Pseudomonadati;Bacteroidota;Bacteroidia;Marinilabiliales;Prolixibacteraceae;Maribellus	9.08138e-05	0	0	0	0.000104514	0	0.000131838	0.000478228	0.00017617	0	0	0	0	0	7.96166e-05	0	0	0	0	3.06461e-05	0	0.000247593	3.73722e-05	0	0	0	0	0	0	0.000129399	0	0	1.67171e-05	0	0.000354156	5.33005e-05	5.16363e-05	0.000336596	0.000157539	0
Bacteria;Pseudomonadati;Bacteroidota;Bacteroidia;Marinilabiliales;Prolixibacteraceae;Mariniphaga	2.59468e-05	0	0	0	0	0	0.000384342	0.00019598	0.000163376	0	0	0	0	0	2.31795e-05	0	0	0	0	0	0	8.34506e-05	0	0	0	0	0	0	0	0.000108386	0	0	0	0	0.000313744	0	1.05761e-05	0.000118096	0.000162026	0
Bacteria;Pseudomonadati;Bacteroidota;Bacteroidia;Marinilabiliales;Prolixibacteraceae;Meniscus	1.39714e-05	3.9939e-05	0	0.00012674	0	6.26949e-05	0.000284904	0.000140655	0.000163376	0	0	0	7.06079e-05	0.000116047	3.72888e-05	0	5.8641e-05	1.95493e-05	0	2.16636e-05	2.89871e-05	5.9312e-05	2.5998e-05	0	0	2.82167e-05	4.92115e-05	1.29445e-05	4.84159e-05	8.23952e-05	0	1.94586e-05	9.28726e-06	3.0711e-05	0.00020059	0	2.30186e-05	0.000128614	8.32563e-05	4.3892e-05
Bacteria;Pseudomonadati;Bacteroidota;Bacteroidia;Marinilabiliales;Prolixibacteraceae;Prolixibacter	6.08752e-05	0	0	0	3.68874e-05	0	0.000292725	0.000297252	0.00063874	0	0	0	1.96133e-05	0	0.000242881	0	3.56945e-05	0	0	0	4.69314e-05	0.000173108	0	0	0	0	0	2.09103e-05	0	0.000457874	0	0	9.10151e-05	0	0.000582667	3.30831e-05	4.47929e-05	0.000394927	0.00016402	3.83057e-05
Bacteria;Pseudomonadati;Bacteroidota;Bacteroidia;Marinilabiliales;Prolixibacteraceae;Puteibacter	3.39304e-05	0	0	0	0	0	7.26227e-05	2.90688e-05	6.49566e-05	0	0	0	0	0	0	0	0	0	0	1.69082e-05	0	6.34501e-05	0	0	0	0	0	0	0	4.7004e-05	0	4.46402e-05	0	0	0.000103602	0	0	6.45461e-05	5.13497e-05	0
Bacteria;Pseudomonadati;Bacteroidota;Bacteroidia;Marinilabiliales;Prolixibacteraceae;Roseimarinus	7.48466e-05	0.000117959	0.000146504	0.000122652	4.18058e-05	5.16311e-05	0.000484896	0.000273809	0.000495048	4.6933e-05	0	0.000124755	4.9687e-05	0	7.65931e-05	9.46141e-05	3.56945e-05	6.09939e-05	0.000115901	4.54407e-05	8.00595e-05	0.000134487	2.87062e-05	0.000211771	5.05821e-05	6.4193e-05	5.21063e-05	2.58889e-05	5.89681e-05	0.000337876	7.64304e-05	6.86773e-05	3.83873e-05	2.51272e-05	0.000525355	4.87056e-05	3.11062e-05	0.000221847	0.000248273	4.3892e-05
Bacteria;Pseudomonadati;Bacteroidota;Bacteroidia;Marinilabiliales;Prolixibacteraceae;Sunxiuqinia	3.49284e-05	0	0	0	0	0	0.000251386	0.000226924	0.000242111	0	0	0	0	0	3.93044e-05	0	0	0	0	0	0	0.000133107	0	0	0	0	0	0.000129445	0	9.56669e-05	0	0	1.79554e-05	0	0.000160178	0	1.11982e-05	0.000106621	7.27869e-05	4.469e-05
Bacteria;Pseudomonadati;Bacteroidota;Chitinophagia;Chitinophagales;Chitinophagaceae;Agriterribacter	0.000342298	0.000737479	0.000220275	6.54143e-05	0.000361497	2.39716e-05	0.000410039	0.000234426	0.000118103	2.30237e-05	0	0.000237781	6.01475e-05	0.000279372	0.000435372	0.000482447	0	0.000271345	0.000157598	5.12529e-05	0.000342323	0.000286215	0.000190111	2.21944e-05	0	0.000119921	0.000116757	0.000412232	0.000137178	0.000128293	0	0.000649	0.000357869	0	0.000113153	0.000135089	0.000258804	0.000464732	0.000282672	0.000478023
Bacteria;Pseudomonadati;Bacteroidota;Chitinophagia;Chitinophagales;Chitinophagaceae;Arachidicoccus	3.69243e-05	8.73086e-05	7.06543e-05	2.72559e-05	9.83665e-05	0	6.59191e-05	7.40785e-05	3.44467e-05	3.1879e-05	9.24014e-05	7.25073e-05	3.00737e-05	0.000130373	2.11639e-05	0.000105695	0	0.000111822	0.000280566	0.000234073	0.00012423	4.20702e-05	0.00057304	2.77429e-05	8.12927e-05	0.000192579	0.000412026	0.000155334	0.000188698	4.20271e-05	0	0.000135065	2.84809e-05	0	6.24548e-05	6.61661e-05	9.33186e-05	5.2115e-05	8.5749e-05	0.000213874
Bacteria;Pseudomonadati;Bacteroidota;Chitinophagia;Chitinophagales;Chitinophagaceae;Arvibacter	0.00047802	2.41492e-05	1.35074e-05	0	0.000731601	0	0.00102566	0.00106335	0.000208648	0	0	0	1.83058e-05	2.29228e-05	0.000191483	0.000222471	1.9547e-05	0.000644346	1.06007e-05	5.81219e-06	0	0.000435185	3.30392e-05	0	0	2.5395e-05	0	2.09103e-05	1.80008e-05	0.000369949	0	2.28924e-05	6.81066e-05	0	0.000782522	0.00122499	0.000428021	0.000573265	0.000885907	3.51136e-05
Bacteria;Pseudomonadati;Bacteroidota;Chitinophagia;Chitinophagales;Chitinophagaceae;Aurantisolimonas	0.000112769	0.000114244	7.48104e-05	5.17863e-05	0.000415598	6.08509e-05	0.000156418	0.000225049	3.64151e-05	3.71922e-05	5.80809e-05	4.26513e-05	0.00011245	0.000106018	9.17102e-05	0.000199457	2.80457e-05	7.50694e-05	9.75267e-05	6.18205e-05	9.86941e-05	0.000192419	0.000148947	3.32915e-05	3.07106e-05	0.000114278	7.81595e-05	8.0654e-05	6.95203e-05	5.08749e-05	0	7.78342e-05	6.87257e-05	3.21069e-05	8.52324e-05	8.36266e-05	0.000263781	0.000142958	0.000305605	0.000119705
Bacteria;Pseudomonadati;Bacteroidota;Chitinophagia;Chitinophagales;Chitinophagaceae;Chitinophaga	0.00280625	0.00719274	0.00406366	0.00538577	0.00549254	0.00253545	0.00367471	0.00675896	0.00190933	0.00285583	0.00201435	0.00479401	0.00451368	0.00360461	0.00364624	0.00423547	0.00250371	0.00339611	0.00583323	0.00450392	0.00325	0.00332561	0.0045502	0.00196235	0.00269711	0.00411681	0.00281181	0.00370909	0.00356416	0.00178836	0.00204664	0.00389629	0.00326045	0.00150205	0.00469954	0.00300137	0.00627101	0.00397413	0.00303761	0.004386
Bacteria;Pseudomonadati;Bacteroidota;Chitinophagia;Chitinophagales;Chitinophagaceae;Compostibacter	0.000183624	0.000177404	8.10446e-05	9.4033e-05	0.000522572	0	0.000213399	0.000342262	0.000294273	1.59395e-05	0	0.000105562	2.3536e-05	7.59318e-05	0.000487777	0.000235257	1.35979e-05	0.000213479	0.000104594	4.01569e-05	0.000120779	0.000277939	6.06621e-05	0	0	6.63092e-05	3.28077e-05	0.000190184	2.79323e-05	0.000119998	0	0.000182567	0.000273045	0.000273607	0.000306396	0.000293153	0.000526939	0.000216588	0.000356955	0.000214672
Bacteria;Pseudomonadati;Bacteroidota;Chitinophagia;Chitinophagales;Chitinophagaceae;Dinghuibacter	7.28507e-05	0.000100312	3.63662e-05	4.63351e-05	0.000162305	4.24112e-05	0.000143011	0.00012659	7.08617e-05	0	0	5.6513e-05	4.9687e-05	5.01436e-05	0.000137061	0.000177295	0	4.06626e-05	4.31096e-05	3.27596e-05	6.76365e-05	0.000104141	7.74525e-05	1.01724e-05	2.34846e-05	8.88826e-05	7.14049e-05	8.26455e-05	5.33817e-05	7.85243e-05	0	8.12681e-05	0.000105256	2.37312e-05	0.000251289	0.00014336	0.000139978	0.000142958	0.000123638	8.13996e-05
Bacteria;Pseudomonadati;Bacteroidota;Chitinophagia;Chitinophagales;Chitinophagaceae;Edaphobaculum	0.000178634	7.98781e-05	6.02639e-05	9.4033e-05	0.000402073	0	0.000364231	0.000432281	0.000138771	2.30237e-05	0	5.43805e-05	6.93003e-05	7.87971e-05	0.000176366	0.000221619	3.82441e-05	9.93105e-05	3.81626e-05	3.11745e-05	6.07348e-05	0.000176557	7.63692e-05	1.84953e-05	0	6.70146e-05	5.50011e-05	5.8748e-05	3.91052e-05	6.52526e-05	0	8.52743e-05	9.0396e-05	1.53555e-05	0.000138135	0.000204931	0.000232052	0.000174036	0.000249769	7.74094e-05
Bacteria;Pseudomonadati;Bacteroidota;Chitinophagia;Chitinophagales;Chitinophagaceae;Ferruginibacter	0.00460955	0.000543357	0.000898764	0.000459263	0.0105412	0.000385389	0.0089527	0.0135282	0.00378028	4.5162e-05	3.43205e-05	0.000338012	0.000559633	0.000908316	0.0034477	0.00254691	0.00058386	0.00127383	0.000344877	0.000229317	0.000265025	0.00706089	0.000215025	2.95925e-05	0.000112003	0.000602426	0.000413956	0.00128349	0.00131095	0.00209527	5.30766e-05	0.000566587	0.000325054	0.00347732	0.00459667	0.0036759	0.00859589	0.00713259	0.0106992	0.00205015
Bacteria;Pseudomonadati;Bacteroidota;Chitinophagia;Chitinophagales;Chitinophagaceae;Filimonas	0.000352278	0.00047834	0.000211963	0.000129466	0.00101809	9.95742e-05	0.000694943	0.000839244	0.000333641	8.23542e-05	0.000108242	0.000250577	0.000252358	0.000286535	0.000623831	0.000571946	3.82441e-05	0.000252577	0.000293994	0.00014689	0.000200839	0.000616569	0.000345015	5.82602e-05	2.52911e-05	0.000208098	0.000189127	0.000221052	0.000176284	0.000209029	0	0.000303897	0.000289762	8.37572e-05	0.000542989	0.000437432	0.000625234	0.000452779	0.000569333	0.000229834
Bacteria;Pseudomonadati;Bacteroidota;Chitinophagia;Chitinophagales;Chitinophagaceae;Flaviaesturariibacter	0.000254478	8.45221e-05	6.75372e-05	3.67955e-05	0.000466011	4.42552e-05	0.000230158	0.000444471	0.000110229	3.89633e-05	0	4.47839e-05	9.02212e-05	6.30377e-05	0.00024792	0.000150871	1.44478e-05	5.7084e-05	0.000106007	5.01962e-05	4.55511e-05	0.000264835	0.00012674	1.84953e-05	0	7.6185e-05	6.17556e-05	7.46796e-05	4.28295e-05	0.000102303	0	5.8948e-05	6.81066e-05	0	0.000251289	0.00037586	0.000411224	0.000245275	0.00024578	9.41682e-05
Bacteria;Pseudomonadati;Bacteroidota;Chitinophagia;Chitinophagales;Chitinophagaceae;Flavihumibacter	0.000902151	0.000718903	0.000414574	0.000268471	0.00120253	0.000479431	0.00275072	0.00137373	0.000475364	0.000199244	0.000105602	0.000177003	0.000656392	0.000585964	0.000396067	0.000638432	8.58368e-05	0.000325301	0.000631803	0.000153759	0.000171852	0.00133314	0.000633702	6.56583e-05	6.68407e-05	0.000234904	0.000599222	0.000348505	0.000260701	0.000432989	0	0.000325645	0.000263139	7.25896e-05	0.000810443	0.000569764	0.000951227	0.00159166	0.00170551	0.000260958
Bacteria;Pseudomonadati;Bacteroidota;Chitinophagia;Chitinophagales;Chitinophagaceae;Flavipsychrobacter	6.4867e-05	3.34373e-05	6.3381e-05	8.58562e-05	0.000210258	0	0.000418977	0.000302878	8.95614e-05	0	0	2.66571e-05	3.13813e-05	6.1605e-05	7.55853e-05	0.000128709	0	7.42874e-05	3.4629e-05	1.26811e-05	2.96772e-05	0.000119314	1.57071e-05	0	0	8.25338e-05	0	4.48078e-05	3.16566e-05	4.20271e-05	0	4.00617e-05	6.37725e-05	0	0.00010801	6.52472e-05	0.000159264	9.08427e-05	0.00020141	6.54389e-05
Bacteria;Pseudomonadati;Bacteroidota;Chitinophagia;Chitinophagales;Chitinophagaceae;Flavisolibacter	0.000628711	0.00043097	0.000256641	0.000196243	0.0021616	0.000110638	0.00135078	0.00199449	0.000592483	6.46436e-05	9.50415e-05	0.000480894	0.000244513	0.000542984	0.00290046	0.00479037	4.33433e-05	0.000903178	0.000334983	0.000143191	0.000360958	0.00140901	0.00041651	7.30564e-05	0	0.000390801	0.000233513	0.000716924	0.000254494	0.000583402	0	0.000485319	0.00158007	0.000132616	0.00132331	0.00128197	0.00195969	0.000957674	0.00121395	0.000829957
Bacteria;Pseudomonadati;Bacteroidota;Chitinophagia;Chitinophagales;Chitinophagaceae;Flavitalea	0.000874208	0.0196872	0.00744987	0.00196652	0.00516301	0.000862977	0.00203344	0.00204232	0.000755859	0.0019092	0.00189291	0.0122431	0.00535443	0.009427	0.00664445	0.010942	0.000341647	0.00740763	0.0121173	0.00484578	0.00601896	0.002398	0.00651576	0.00158412	0.000462465	0.00567649	0.00247891	0.0103307	0.00283171	0.000972706	0.000178338	0.0148698	0.00684719	0.000703561	0.00239606	0.00153561	0.00424475	0.00175613	0.00293291	0.00970252
Bacteria;Pseudomonadati;Bacteroidota;Chitinophagia;Chitinophagales;Chitinophagaceae;Foetidibacter	3.69243e-05	3.71526e-05	3.1171e-05	0	7.13157e-05	0.000108794	6.48018e-05	7.78293e-05	6.79092e-05	5.66738e-05	0	4.79828e-05	3.26888e-05	3.29515e-05	5.44214e-05	6.22237e-05	2.03969e-05	3.90986e-05	4.59365e-05	1.5323e-05	2.27756e-05	2.68973e-05	4.06219e-05	1.84953e-05	2.52911e-05	1.76354e-05	2.99129e-05	2.29018e-05	2.29665e-05	5.41928e-05	0	3.20494e-05	4.02448e-05	4.74624e-05	0.000188834	6.70851e-05	4.85257e-05	2.67747e-05	5.28453e-05	3.11234e-05
Bacteria;Pseudomonadati;Bacteroidota;Chitinophagia;Chitinophagales;Chitinophagaceae;Ginsengibacter	0.000122748	0.000251709	0.000103903	0.000410202	0.00174723	6.63828e-05	0.000413391	0.000529802	0.000453712	2.03672e-05	5.01608e-05	0.00124968	0.000239282	0.000468485	0.00163667	0.00194939	0.000579611	0.00130824	0.000106714	0.000159043	0.00163846	0.00023242	0.000206359	5.64107e-05	3.61301e-05	0.000292748	8.87737e-05	0.00180824	0.000261322	0.000163684	7.00612e-05	0.000576889	0.000749791	0	0.000435714	0.00057344	0.000535649	0.000230932	0.000844029	0.00163358
Bacteria;Pseudomonadati;Bacteroidota;Chitinophagia;Chitinophagales;Chitinophagaceae;Hanamia	3.49284e-05	5.29424e-05	4.46784e-05	0	0.000651678	0	0.000189936	0.0001716	0.000140739	1.32829e-05	0	0.000131153	1.56906e-05	8.16625e-05	0.000361802	0.000227585	0	0.000259615	4.31096e-05	1.21528e-05	0.00012147	7.24158e-05	3.19559e-05	0	0	2.04571e-05	0	0.000363441	1.48972e-05	3.98151e-05	0	0.000134493	0.000136213	0	0.000117562	0.00019666	0.000171084	6.4068e-05	0.00030062	0.000343155
Bacteria;Pseudomonadati;Bacteroidota;Chitinophagia;Chitinophagales;Chitinophagaceae;Heliimonas	7.98363e-05	0	0	0	0.000141402	0	0.000113962	0.000133154	2.36206e-05	0	0	0	0	0	3.82966e-05	2.4719e-05	0	4.77003e-05	0	0	0	4.00011e-05	0	0	0	0	0	1.39402e-05	0	3.04143e-05	0	9.15697e-06	9.28726e-06	0	6.172e-05	0.000146117	8.27425e-05	9.37114e-05	0.000122142	1.03745e-05
Bacteria;Pseudomonadati;Bacteroidota;Chitinophagia;Chitinophagales;Chitinophagaceae;Hydrotalea	3.19345e-05	0.000313939	0.000218197	0.000316169	0.000137713	0	8.93818e-05	7.03277e-05	2.46048e-05	0.000224039	5.28008e-05	0.0001866	0.000166059	0.000156162	5.54292e-05	0.00013979	0	0.00012277	0.00024523	0.000126811	8.83415e-05	8.20713e-05	0.000604996	7.21317e-05	0	0.00022785	0.000304918	0.000185205	9.12454e-05	5.03219e-05	0	0.000133921	6.93449e-05	0	6.53939e-05	5.23815e-05	0.00010825	5.594e-05	6.13205e-05	0.000209085
Bacteria;Pseudomonadati;Bacteroidota;Chitinophagia;Chitinophagales;Chitinophagaceae;Lacibacter	0.000335313	0.000274929	0.000112216	8.99446e-05	0.00113121	3.87233e-05	0.0010223	0.00104179	0.00085723	3.63067e-05	4.48807e-05	0.000333747	0.000143831	0.000277939	0.000671198	0.00103223	5.26919e-05	0.000208787	0.000157598	0.000139492	0.000323689	0.000553119	0.000212317	2.40439e-05	3.79366e-05	0.000172122	0.000173688	0.000327595	0.000145869	0.000446814	0	0.000398328	0.000267473	0.00024848	0.00114182	0.000628578	0.000747171	0.00044752	0.000842533	0.00045887
Bacteria;Pseudomonadati;Bacteroidota;Chitinophagia;Chitinophagales;Chitinophagaceae;Limnovirga	0.000158675	0.000140251	9.76691e-05	5.31491e-05	0.000189356	5.3475e-05	0.000176529	0.000152846	0.000193886	4.07343e-05	0	0.000124755	9.54514e-05	0.000179084	0.000253967	0.000184114	1.69974e-05	0.000234592	0.000135689	5.38948e-05	7.86792e-05	0.000271042	0.000262688	0	0	0.0001693	0.000110967	0.000228022	7.13825e-05	6.74645e-05	0	8.81358e-05	0.000243326	0	0.000232185	0.000136927	0.000134379	0.000166864	0.000150559	0.000185942
Bacteria;Pseudomonadati;Bacteroidota;Chitinophagia;Chitinophagales;Chitinophagaceae;Mucibacter	0.00012674	0.000234061	0.000129879	6.81399e-05	0.00020411	3.50354e-05	0.000297194	0.000309442	0.000136803	3.80777e-05	5.54409e-05	0.00016634	9.80665e-05	0.000133239	0.000187452	0.000257418	5.09921e-05	0.000226772	0.000139223	5.12529e-05	0.000135963	0.000143452	0.000148405	2.95925e-05	0	0.000141083	9.07036e-05	9.55899e-05	6.95203e-05	5.36398e-05	0	0.000164253	0.000153549	1.53555e-05	0.0001543	9.09784e-05	0.000145577	0.000115705	0.000141087	6.7035e-05
Bacteria;Pseudomonadati;Bacteroidota;Chitinophagia;Chitinophagales;Chitinophagaceae;Nemorincola	9.38077e-05	3.43661e-05	3.63662e-05	4.76979e-05	0.000124188	0	0.000212282	0.000185665	5.51147e-05	1.5054e-05	4.48807e-05	3.94525e-05	3.79191e-05	7.73645e-05	0.000143108	0.0001611	5.43916e-05	5.39561e-05	2.75619e-05	1.84933e-05	5.45233e-05	9.10371e-05	4.27884e-05	1.29467e-05	0	3.87979e-05	1.64038e-05	5.97437e-05	4.90366e-05	3.87091e-05	0	9.78651e-05	0.000164694	2.9315e-05	0.000118297	0.000114872	8.5231e-05	6.45461e-05	8.87402e-05	7.58134e-05
Bacteria;Pseudomonadati;Bacteroidota;Chitinophagia;Chitinophagales;Chitinophagaceae;Niabella	0.000641685	0.000354807	0.000439511	0.000155359	0.00212963	0.000645389	0.0011642	0.00181914	0.000733222	0.000371036	0.000147842	0.000641903	0.000802838	0.000196276	0.00107331	0.000581323	4.24934e-05	0.000407408	0.000670673	0.000481355	0.000116638	0.00112279	0.000587664	7.39812e-05	7.40667e-05	0.000320259	0.00110195	0.00028677	0.000294841	0.000438519	0	0.000274709	0.000328769	6.1422e-05	0.0014732	0.00102833	0.00224711	0.00114079	0.00106139	0.00035353
Bacteria;Pseudomonadati;Bacteroidota;Chitinophagia;Chitinophagales;Chitinophagaceae;Niastella	0.000690584	0.00127433	0.000577703	0.000487881	0.00149148	0.00066014	0.00116978	0.00127434	0.000632835	0.000609244	0.000580809	0.000638704	0.00176127	0.000929806	0.000999742	0.000870279	0.000177623	0.00100093	0.00117809	0.000750829	0.000365099	0.00122693	0.00188919	0.000490125	0.000193296	0.00104402	0.00112608	0.000905117	0.000689617	0.000487735	7.43073e-05	0.000663308	0.000606148	0.000298734	0.000938292	0.000680041	0.0015186	0.00129857	0.00134257	0.000940086
Bacteria;Pseudomonadati;Bacteroidota;Chitinophagia;Chitinophagales;Chitinophagaceae;Niveitalea	0.000179632	0.000139322	8.93569e-05	6.67771e-05	0.00020657	4.24112e-05	0.000116196	0.000243803	0.00043206	5.57883e-05	0	7.35736e-05	0	0.000257882	0.000282185	0.000128709	0	0.000148575	8.55125e-05	5.44232e-05	5.52135e-05	0.000206213	0.000190111	0	0	4.02088e-05	9.35984e-05	0.000168278	0.000106763	0.000290319	0	0.000124764	0.000130641	0	0.000812647	0.000141522	0.000218988	8.7974e-05	0.000270708	0.000107735
Bacteria;Pseudomonadati;Bacteroidota;Chitinophagia;Chitinophagales;Chitinophagaceae;Panacibacter	9.97954e-05	0.000104027	6.85762e-05	0.000128103	0.000334446	0	0.000376521	0.000431343	0.00010334	8.32397e-05	0	0.000356139	8.36834e-05	0.000100287	0.000162257	0.00024378	0	0.000345632	8.1979e-05	7.87287e-05	0.000224995	0.000215178	0.000241023	3.1442e-05	0	8.9588e-05	0.000114827	0.000452061	3.84845e-05	4.92159e-05	0	0.000151662	0.000124449	0	0.00014034	0.000246285	0.000190992	0.000202245	0.0003415	0.000374279
Bacteria;Pseudomonadati;Bacteroidota;Chitinophagia;Chitinophagales;Chitinophagaceae;Parafilimonas	0.000281423	2.13627e-05	0	5.17863e-05	0.000426665	0	0.000349706	0.000559809	9.74349e-05	0	0	0	2.22284e-05	0	0.000225748	0.000796974	9.34856e-06	7.58514e-05	1.13074e-05	6.86895e-06	1.44935e-05	0.0002338	7.58276e-06	0	0	1.55192e-05	1.73688e-05	3.08676e-05	8.06932e-06	0.000139353	0	1.43078e-05	8.73002e-05	5.86301e-05	0.00023145	0.000312451	0.000406869	0.0002644	0.000505022	4.94782e-05
Bacteria;Pseudomonadati;Bacteroidota;Chitinophagia;Chitinophagales;Chitinophagaceae;Paraflavitalea	0.000435108	0.000401248	0.000240017	0.000216685	0.00116687	0.000140142	0.000691592	0.000560746	0.000116135	1.23974e-05	0	0.000429712	0.000281124	0.0011619	0.000684299	0.0040113	0.000119832	0.000773371	0.00024947	2.95893e-05	0.00160947	0.000750366	5.63291e-05	1.20219e-05	3.07106e-05	0.000165068	6.94751e-05	0.000901134	0.000145869	0.000301378	0	0.00201968	0.000385731	2.51272e-05	0.000203529	0.000616632	0.000598483	0.000610081	0.000445197	0.000659177
Bacteria;Pseudomonadati;Bacteroidota;Chitinophagia;Chitinophagales;Chitinophagaceae;Parasediminibacterium	0.000108777	0.000133749	4.15613e-05	4.36095e-05	0.000222554	7.19147e-05	0.000212282	0.000418215	8.46404e-05	8.67818e-05	5.54409e-05	2.34582e-05	8.4991e-05	8.45278e-05	7.65931e-05	7.07475e-05	5.01423e-05	5.7084e-05	8.90461e-05	5.49516e-05	3.31281e-05	0.00016966	0.000525918	2.40439e-05	2.16781e-05	0.000352003	3.76323e-05	5.77522e-05	0.000243942	7.57593e-05	0	2.63263e-05	6.50108e-05	5.16503e-05	0.000243941	8.54646e-05	0.000435487	0.000265834	0.000109679	9.73603e-05
Bacteria;Pseudomonadati;Bacteroidota;Chitinophagia;Chitinophagales;Chitinophagaceae;Parasegetibacter	0.000233521	0.000353878	0.000188065	0.000114475	0.00164149	6.08509e-05	0.000542994	0.000539179	0.000396629	3.89633e-05	0.000504248	0.000259107	2.61511e-05	0.000222065	0.00165381	0.000392094	1.61475e-05	0.000316699	0.000566079	0.000379377	2.96772e-05	0.000748987	0.000740402	0.00029315	0.000102971	0.000876128	9.26334e-05	0.000154338	0.000299186	0.00019244	3.82152e-05	0.000165398	0.00120549	0	0.000763418	0.000465001	0.00118826	0.00036624	0.000780216	0.000204297
Bacteria;Pseudomonadati;Bacteroidota;Chitinophagia;Chitinophagales;Chitinophagaceae;Phnomibacter	3.89202e-05	0	0	0	6.63974e-05	0	0.000158653	0.000191291	4.23202e-05	0	0	0	0	0	4.03122e-05	0	0	0	0	0	0	3.65528e-05	0	0	0	0	0	0	0	1.76956e-05	0	0	0	0	3.23295e-05	1.65415e-05	3.11062e-05	4.97244e-05	7.57782e-05	0
Bacteria;Pseudomonadati;Bacteroidota;Chitinophagia;Chitinophagales;Chitinophagaceae;Pinibacter	1.89611e-05	7.70916e-05	5.71468e-05	1.77164e-05	0.000131565	0	9.38509e-05	6.09507e-05	9.64507e-05	0	0	8.95678e-05	0	6.87684e-05	0.000110858	9.80236e-05	0	8.75809e-05	2.4735e-05	6.34057e-06	4.14101e-05	3.10354e-05	1.62488e-05	0	0	8.1123e-05	1.06142e-05	0.000125462	0.000240217	2.82024e-05	0	7.38281e-05	0.00049532	0	9.77234e-05	2.11364e-05	9.0208e-05	1.76904e-05	9.27285e-05	0.000109331
Bacteria;Pseudomonadati;Bacteroidota;Chitinophagia;Chitinophagales;Chitinophagaceae;Pseudobacter	8.38282e-05	0	0	0	0.000148779	0	0.000229041	0.000146282	3.24783e-05	0	0	0	0	0	3.72888e-05	0	0	1.25116e-05	9.1873e-06	0	0	0.000116555	0	0	0	0	0	0	0	7.35474e-05	0	0	6.93449e-05	0	6.61286e-05	6.80041e-05	8.39867e-05	8.60615e-05	0.000104694	0
Bacteria;Pseudomonadati;Bacteroidota;Chitinophagia;Chitinophagales;Chitinophagaceae;Pseudoflavitalea	6.08752e-05	0.000329729	4.46784e-05	0	0.00026436	0	0.000174294	0.000216609	6.98776e-05	0	0	2.55908e-05	0	0	0.000205592	0.000119333	0	3.28429e-05	3.53358e-05	1.74366e-05	2.55362e-05	0.000195178	3.79138e-05	0	0	3.03329e-05	1.83337e-05	2.98718e-05	1.30351e-05	5.75107e-05	0	4.34956e-05	8.29662e-05	0	0.000218224	0.000113034	0.000257559	0.000120486	0.00018446	4.5488e-05
Bacteria;Pseudomonadati;Bacteroidota;Chitinophagia;Chitinophagales;Chitinophagaceae;Puia	0.00013173	0.00408307	0.0022786	0.00294364	0.000568067	0.00262212	0.000448026	0.000500733	7.67669e-05	0.00315425	0.005288	0.00141496	0.0086024	0.00456594	0.000956406	0.00487561	0.000458079	0.00274472	0.0044304	0.00176109	0.00073986	0.000331734	0.00909877	0.00285475	0.00131514	0.00366746	0.00658566	0.00325703	0.00314145	0.000128293	0.000188953	0.00176043	0.000894673	0.000710541	0.000139605	0.000128656	0.000358965	0.000219935	0.000389859	0.00356004
Bacteria;Pseudomonadati;Bacteroidota;Chitinophagia;Chitinophagales;Chitinophagaceae;Rurimicrobium	4.98977e-05	3.5295e-05	1.76636e-05	6.81399e-05	0.000109433	0	0.000179881	0.000159409	9.84191e-05	0	0	4.58502e-05	0	6.30377e-05	5.84527e-05	0.000109105	0	4.77003e-05	2.54418e-05	1.58514e-05	7.17775e-05	4.00011e-05	2.11234e-05	0	0	3.03329e-05	0	4.58035e-05	1.36558e-05	2.98613e-05	0	4.12064e-05	6.00576e-05	0	9.84582e-05	5.60574e-05	8.33646e-05	4.35089e-05	0.000103198	3.19214e-05
Bacteria;Pseudomonadati;Bacteroidota;Chitinophagia;Chitinophagales;Chitinophagaceae;Sediminibacterium	0.000930093	0.000300936	0.000164167	0.000156722	0.00264975	0.00012539	0.00211388	0.00230862	0.000823768	1.06263e-05	0	0.000247378	0.00013337	0.000532955	0.00144116	0.00175505	7.73381e-05	0.000418355	0.000175265	2.53623e-05	0.00036786	0.00125314	6.66199e-05	1.10972e-05	0	0.000155192	4.2457e-05	0.000437125	0.000100556	0.000706718	0	0.000504206	0.000491606	6.84017e-05	0.00202354	0.00206769	0.00153354	0.00135356	0.00230475	0.000382259
Bacteria;Pseudomonadati;Bacteroidota;Chitinophagia;Chitinophagales;Chitinophagaceae;Segetibacter	8.98159e-05	4.36543e-05	3.94833e-05	3.81583e-05	0.00032215	2.95035e-05	8.15609e-05	0.000133154	8.46404e-05	2.12527e-05	0	2.34582e-05	0.000113757	5.58743e-05	0.000275131	0.000103138	0	6.02119e-05	5.65372e-05	3.17028e-05	1.51837e-05	0.000131728	9.31596e-05	1.47962e-05	0	6.06659e-05	5.98258e-05	4.58035e-05	4.28295e-05	5.08749e-05	0	3.77725e-05	0.000121354	2.37312e-05	0.000151361	0.000135089	0.000166107	5.83306e-05	0.000105192	5.02762e-05
Bacteria;Pseudomonadati;Bacteroidota;Chitinophagia;Chitinophagales;Chitinophagaceae;Taibaiella	0.000148695	0.000210841	0.000156894	0.000158084	0.000753733	3.31914e-05	0.000539642	0.000543868	0.000126961	3.71922e-05	3.69606e-05	0.00044464	0.000166059	0.000671925	0.000432348	0.00187012	6.54399e-05	0.000715505	0.000185866	7.39733e-05	0.0012002	0.000171729	0.000116991	2.31191e-05	2.52911e-05	0.000158719	8.78088e-05	0.000441108	0.000103039	0.00010175	0	0.000996965	0.000414212	9.77168e-05	0.000166791	0.000158064	0.000354611	0.000337552	0.000543409	0.0004062
Bacteria;Pseudomonadati;Bacteroidota;Chitinophagia;Chitinophagales;Chitinophagaceae;Terrimonas	0.00949154	0.00137186	0.00132685	0.00104254	0.0172191	0.000331914	0.0164608	0.0191807	0.00787648	0.000640237	0.000340565	0.00204833	0.000396189	0.00211749	0.011622	0.00454574	0.000264309	0.00380273	0.00138728	0.000438556	0.00166952	0.0104134	0.000674324	0.000317194	0.000616018	0.000710355	0.000461237	0.00228818	0.000695824	0.00660655	0.000464951	0.00394723	0.00496311	0.000259647	0.0153668	0.0150969	0.0124562	0.011079	0.0139816	0.00230872
Bacteria;Pseudomonadati;Bacteroidota;Chitinophagia;Chitinophagales;Chitinophagaceae;Thermoflavifilum	0.000102789	7.24475e-05	4.88346e-05	0.000178526	0.000180748	0.000119858	0.000118431	0.000180039	0.000110229	1.59395e-05	2.64004e-05	3.83862e-05	0.000188288	4.44129e-05	9.97726e-05	0.000120185	0.000106234	5.16102e-05	5.58305e-05	5.12529e-05	6.5566e-05	0.000110348	6.17453e-05	1.94201e-05	3.07106e-05	8.25338e-05	7.33348e-05	7.16924e-05	7.26239e-05	5.58518e-05	2.12307e-05	5.26526e-05	6.37725e-05	4.74624e-05	0.000166791	0.000128656	9.64292e-05	0.000120008	0.00011616	7.42173e-05
Bacteria;Pseudomonadati;Bacteroidota;Cytophagia;Cytophagales;Bernardetiaceae;Hugenholtzia	3.89202e-05	0	0	0	4.18058e-05	0	0.000139659	0.000112524	2.5589e-05	0	0	0	0	0	6.44995e-05	6.39284e-05	0	4.06626e-05	0	0	0	4.68979e-05	6.49951e-06	0	0	1.48138e-05	0	0	1.55179e-05	1.88016e-05	0	0	1.67171e-05	0	3.60034e-05	2.29744e-05	3.29726e-05	4.25526e-05	5.43409e-05	0
Bacteria;Pseudomonadati;Bacteroidota;Cytophagia;Cytophagales;Catalimonadaceae;Catalinimonas	5.88793e-05	9.75255e-05	9.14349e-05	0.000183978	4.30353e-05	0.000153049	6.25672e-05	8.81441e-05	4.1336e-05	8.14686e-05	6.07209e-05	6.93084e-05	9.28363e-05	6.1605e-05	3.42654e-05	2.04571e-05	3.56945e-05	7.19415e-05	8.40991e-05	7.92571e-05	8.213e-05	3.37941e-05	7.58276e-05	5.64107e-05	8.67123e-05	6.70146e-05	4.92115e-05	3.38548e-05	7.38653e-05	3.31793e-05	0.000106153	4.92187e-05	4.21022e-05	3.21069e-05	7.4211e-05	6.52472e-05	3.54611e-05	3.15559e-05	4.03818e-05	3.27195e-05
Bacteria;Pseudomonadati;Bacteroidota;Cytophagia;Cytophagales;Cesiribacteraceae;Cesiribacter	0.000159673	0	0	0	0.000483225	0	0.000867003	0.000566372	0.000399582	0	0	0	0	0	0.000309396	2.04571e-05	0	0	0	0	0	0.000173108	0	0	0	0	0	0	0	0.000163684	0	0	0	0	0.000307865	0.000177362	0.000302974	0.000316037	0.000534435	0
Bacteria;Pseudomonadati;Bacteroidota;Cytophagia;Cytophagales;Cesiribacteraceae;Nafulsella	2.89407e-05	0	0	0	7.99228e-05	0	0.000127369	0.000100334	3.34625e-05	0	0	0	0	0	1.20937e-05	0	0	0	0	0	0	3.37941e-05	0	0	0	0	0	0	0	2.76494e-05	0	0	0	0	2.7921e-05	3.6759e-05	4.91478e-05	3.63371e-05	6.38132e-05	0
Bacteria;Pseudomonadati;Bacteroidota;Cytophagia;Cytophagales;Chryseotaleaceae;Chryseosolibacter	0.000437104	0	0	0	0.000247146	0	0.000592154	0.00106804	0.000511779	0	0	0	0	0	0.000122952	0.000306856	0	0.000145447	0	0	7.24677e-05	0.00027518	2.32899e-05	1.84953e-05	3.07106e-05	7.12471e-05	4.92115e-05	0.000423185	6.39339e-05	0.000142671	3.3969e-05	2.00309e-05	6.25342e-05	0	0.000400446	0.00123051	0.000259426	0.000537885	0.000676021	2.71332e-05
Bacteria;Pseudomonadati;Bacteroidota;Cytophagia;Cytophagales;Chryseotaleaceae;Chryseotalea	0.000273439	0	0	0	0.000145091	0	0.000141894	0.000348825	6.6925e-05	0	0	0	0	0	2.51951e-05	3.1538e-05	0	1.72034e-05	0	0	0	0.000137935	0	0	0	0	0	0	0	5.08749e-05	0	0	9.90641e-06	0	0.000101397	0.000214121	0.000145577	0.000235713	0.000229329	0
Bacteria;Pseudomonadati;Bacteroidota;Cytophagia;Cytophagales;Chryseotaleaceae;Dawidia	8.782e-05	0	0	0	5.41016e-05	0	0.000117314	0.000135967	6.39724e-05	0	0	0	0	0	0	2.30142e-05	0	0	0	0	0	7.24158e-05	0	0	0	0	0	0	0	3.76032e-05	0	0	0	0	5.8781e-05	8.45456e-05	6.65673e-05	8.55834e-05	0.000155046	0
Bacteria;Pseudomonadati;Bacteroidota;Cytophagia;Cytophagales;Cyclobacteriaceae;Algoriphagus	0.000329325	4.36543e-05	3.42881e-05	7.63166e-05	0.000253294	3.87233e-05	0.000530704	0.000623572	0.000230301	3.09935e-05	0	2.55908e-05	5.75324e-05	2.43555e-05	0.000175358	0.000140643	4.50431e-05	0.000100093	2.89753e-05	3.96285e-05	7.52283e-05	0.000227593	2.81645e-05	3.42163e-05	3.25171e-05	5.71388e-05	3.57025e-05	4.97864e-05	4.65538e-05	0.000178062	2.97229e-05	4.34956e-05	5.82002e-05	4.46705e-05	0.000441592	0.000371266	0.000185393	0.000316993	0.000498541	0.000114119
Bacteria;Pseudomonadati;Bacteroidota;Cytophagia;Cytophagales;Cyclobacteriaceae;Cyclobacterium	0.000248491	4.64407e-05	6.54591e-05	0.000680036	0.000137713	4.42552e-05	0.000212282	0.000268183	0.000160423	4.42764e-05	0	0.000206859	5.75324e-05	6.44704e-05	6.04683e-05	4.34713e-05	2.46462e-05	6.56857e-05	6.36044e-05	5.70651e-05	8.28202e-05	0.000175177	0.000336349	3.88401e-05	0.000245685	0.000143905	3.37726e-05	5.07821e-05	0.000365602	0.000103409	0.000148615	4.75018e-05	7.12023e-05	0	0.000202794	0.000146117	0.000179794	0.00019842	0.000170999	6.14487e-05
Bacteria;Pseudomonadati;Bacteroidota;Cytophagia;Cytophagales;Cyclobacteriaceae;Lunatibacter	6.28711e-05	0.000235919	0.000308593	0.000301178	5.41016e-05	8.48225e-05	6.92709e-05	7.40785e-05	7.67669e-05	0.000203672	8.97614e-05	0.00024951	0.00011768	0.000164758	5.03902e-05	0.000106547	7.98877e-05	0.000208787	0.000304594	0.000267889	0.000175993	4.20702e-05	0.000160321	0.000119295	0.000169811	0.000102285	7.81595e-05	0.000175248	0.0001558	5.52988e-05	0.000157107	0.000175127	0.000122592	5.30463e-05	8.44977e-05	4.77867e-05	5.16363e-05	5.83306e-05	5.78307e-05	0.000181154
Bacteria;Pseudomonadati;Bacteroidota;Cytophagia;Cytophagales;Cyclobacteriaceae;Penaeicola	8.08343e-05	0	0	0	7.00861e-05	0	0.000173177	0.00013878	5.51147e-05	0	0	0	0	0	3.52732e-05	1.79e-05	0	1.48575e-05	0	0	0	3.86218e-05	0	0	0	0	0	0	0	6.02757e-05	0	0	1.91937e-05	0	0.000166056	7.44369e-05	2.92398e-05	6.21555e-05	8.17606e-05	0
Bacteria;Pseudomonadati;Bacteroidota;Cytophagia;Cytophagales;Cytophagaceae;Cytophaga	0.000158675	7.70916e-05	7.27323e-05	0.000121289	0.000169682	9.95742e-05	0.000223454	0.000385396	0.000129913	0.000110691	0.000102962	7.67724e-05	5.75324e-05	0.000113181	9.7757e-05	0.00022929	0.000237113	9.07088e-05	5.22969e-05	7.50301e-05	0.000133202	0.000108969	8.17855e-05	0.000110047	0.000126455	6.772e-05	8.10542e-05	0.00038933	0.000111729	6.69115e-05	7.64304e-05	6.6388e-05	6.43917e-05	7.11937e-05	0.000124175	0.000114872	0.00012007	8.74959e-05	0.000136102	0.000624862
Bacteria;Pseudomonadati;Bacteroidota;Cytophagia;Cytophagales;Cytophagaceae;Rhodonellum	6.88588e-05	0.000225702	0.000174558	0.000242578	5.41016e-05	6.45389e-05	0.000108375	0.000109711	6.49566e-05	0.000204557	0.000166323	0.000161009	0.000103297	0.000134671	5.1398e-05	9.37617e-05	6.37402e-05	0.000171252	0.000218375	0.00021875	0.000135963	6.34501e-05	0.000148405	0.000114671	0.000175231	9.87584e-05	7.91244e-05	0.000107539	0.000124764	5.14279e-05	0.000142245	0.000156241	0.000121354	6.70058e-05	0.00010801	9.00595e-05	5.66133e-05	7.55429e-05	8.77431e-05	7.74094e-05
Bacteria;Pseudomonadati;Bacteroidota;Cytophagia;Cytophagales;Cytophagaceae;Spirosoma	0.00017564	8.82374e-05	0.00012884	0.000376132	0.000131565	0.00011617	0.00030725	0.000380707	0.000202743	6.37581e-05	0	0.000539539	0.000175212	0.000140402	9.07024e-05	9.20569e-05	0.000167424	0.000139973	5.44171e-05	7.39733e-05	5.7284e-05	0.000102072	8.8285e-05	3.42163e-05	6.68407e-05	8.67663e-05	6.46504e-05	0.000139402	9.99354e-05	0.000115021	5.30766e-05	6.6388e-05	7.55364e-05	6.97977e-05	0.000269658	0.000210445	0.000153665	0.00016782	0.000284168	8.06016e-05
Bacteria;Pseudomonadati;Bacteroidota;Cytophagia;Cytophagales;Cytophagaceae;Sporocytophaga	0.000200589	5.38713e-05	1.87026e-05	4.22467e-05	0.000189356	0	0.000521766	0.000499796	0.000307068	4.87041e-05	0	4.37176e-05	6.01475e-05	7.02011e-05	0.000111866	0.000148314	5.43916e-05	0.000101656	4.52298e-05	4.49124e-05	3.86494e-05	0.000134487	7.63692e-05	1.5721e-05	0	7.68905e-05	2.89479e-05	6.37266e-05	4.96574e-05	0.000124975	0	3.20494e-05	3.34341e-05	0	0.000361503	0.000182876	0.000166107	0.000224716	0.000291646	9.73603e-05
Bacteria;Pseudomonadati;Bacteroidota;Cytophagia;Cytophagales;Flammeovirgaceae;Flammeovirga	0.000110773	0.000413323	0.000394833	0.000489244	6.02495e-05	0.000132766	0.000109493	0.000120964	8.07037e-05	0.000300194	0.000205923	0.00036147	0.000120295	0.000223497	8.46556e-05	0.000113366	0.000135129	0.000280728	0.000505301	0.000391002	0.000260884	7.03468e-05	0.000281645	0.000198824	0.000278202	0.000195401	0.00014474	0.000206116	0.000247666	9.84318e-05	0.000305721	0.000282149	0.000222275	7.95694e-05	0.000132257	0.000110277	8.39867e-05	8.55834e-05	7.22884e-05	0.000220258
Bacteria;Pseudomonadati;Bacteroidota;Cytophagia;Cytophagales;Flammeovirgaceae;Flexithrix	0.000106781	1.95051e-05	0	3.81583e-05	4.54945e-05	3.13474e-05	0.000100555	0.000225049	4.92095e-05	0	0	0	3.66115e-05	0	2.72107e-05	0	2.03969e-05	0	0	1.00392e-05	0	5.79327e-05	1.67904e-05	0	0	1.90463e-05	1.4474e-05	0	2.23458e-05	3.31793e-05	0	0	0	3.21069e-05	8.30282e-05	0.000110277	4.85257e-05	9.75364e-05	0.00016402	0
Bacteria;Pseudomonadati;Bacteroidota;Cytophagia;Cytophagales;Flammeovirgaceae;Imperialibacter	2.69448e-05	2.32204e-05	2.49368e-05	8.58562e-05	2.951e-05	8.11346e-05	0.000107258	8.62687e-05	2.5589e-05	1.41685e-05	0	1.38617e-05	0.000152984	6.59031e-05	0	1.02285e-05	3.9094e-05	2.26772e-05	2.19082e-05	6.12922e-05	5.79741e-05	2.13799e-05	3.73722e-05	2.40439e-05	4.51626e-05	5.29063e-05	5.21063e-05	1.89188e-05	5.58645e-05	2.21195e-05	0	2.46094e-05	0	5.16503e-05	2.13081e-05	3.21641e-05	1.74195e-05	3.87277e-05	7.12913e-05	3.03254e-05
Bacteria;Pseudomonadati;Bacteroidota;Cytophagia;Cytophagales;Flammeovirgaceae;Sediminitomix	0.000104785	0	0	0	0.000168453	0	0.000132955	6.56392e-05	0.000162392	0	0	0	0	0	5.6437e-05	0	0	0	0	0	1.2423e-05	6.68984e-05	0	0	0	0	0	0	0	0.000146542	0	0	1.67171e-05	0	0.00015577	0.00016082	0.000171706	0.000135308	0.000136102	0
Bacteria;Pseudomonadati;Bacteroidota;Cytophagia;Cytophagales;Flectobacillaceae;Aquirufa	0	7.43052e-05	0.000125723	2.86187e-05	0	0	0	0	1.86996e-05	3.0108e-05	0	9.48992e-05	0	3.00862e-05	0	7.50094e-05	1.2748e-05	4.69184e-05	0.000190813	3.27596e-05	2.55362e-05	0	3.41224e-05	0	2.34846e-05	2.5395e-05	0	2.48932e-05	3.41394e-05	1.60366e-05	2.75999e-05	5.60864e-05	1.67171e-05	0	9.55191e-06	0	0	0	4.98541e-06	3.51136e-05
Bacteria;Pseudomonadati;Bacteroidota;Cytophagia;Cytophagales;Flectobacillaceae;Arcicella	6.5865e-05	0	0	0	0.000474618	0	0.000129604	0.000209108	0.00032183	0	0	0	0	0	0.000269084	0	0	0	0	0	0	0.000122762	0	0	0	0	0	0	0	6.19346e-05	0	0	0	0	0.000260106	0.000173686	0.000184771	0.000207982	0.000179973	0
Bacteria;Pseudomonadati;Bacteroidota;Cytophagia;Cytophagales;Flexibacteraceae;Flexibacter	3.99182e-05	0	0	0	0	0	0.000107258	4.31343e-05	5.60989e-05	0	0	0	0	0	0	0	0	0	0	0	0	2.13799e-05	0	0	0	0	0	0	0	2.04606e-05	0	0	0	0	0.000118297	3.03261e-05	2.36407e-05	5.02026e-05	7.02942e-05	0
Bacteria;Pseudomonadati;Bacteroidota;Cytophagia;Cytophagales;Fulvivirgaceae;Chryseolinea	0.00136021	0	0	0	0.000618479	0	0.00129268	0.00149751	0.000374977	0	0	0	0	0	0.000149155	0.000296628	0	0.000172816	0	0	1.44935e-05	0.000885542	0	0	0	0	0	0	0	0.00031465	0	0	3.7149e-05	0	0.000225572	0.00082432	0.000452284	0.000933289	0.00149961	0
Bacteria;Pseudomonadati;Bacteroidota;Cytophagia;Cytophagales;Fulvivirgaceae;Fulvivirga	0.000292401	4.64407e-05	4.36394e-05	4.22467e-05	0.000163534	0	0.000348589	0.000410714	0.000198807	3.09935e-05	6.3361e-05	3.62536e-05	3.79191e-05	5.01436e-05	0.000102796	0.000117628	3.2295e-05	8.13252e-05	2.9682e-05	4.75543e-05	4.90019e-05	0.000174488	3.30392e-05	2.40439e-05	4.15496e-05	2.25733e-05	3.57025e-05	5.37693e-05	1.48972e-05	0.000116127	4.67074e-05	3.49109e-05	4.9532e-05	1.95434e-05	0.000302722	0.000266502	0.000177927	0.000239538	0.000233317	5.18723e-05
Bacteria;Pseudomonadati;Bacteroidota;Cytophagia;Cytophagales;Fulvivirgaceae;Ohtaekwangia	0.000974003	0	0	0	0.000606184	0	0.00105359	0.00157253	0.000549179	0	0	2.98559e-05	0	4.01149e-05	0.000335599	0.000585584	0	0.000296368	1.06007e-05	0	2.76067e-05	0.000540705	0	0	0	3.80925e-05	0	3.38548e-05	1.30351e-05	0.000193546	0	0	9.90641e-05	0	0.000304926	0.000932759	0.000481524	0.000806588	0.00104195	2.07489e-05
Bacteria;Pseudomonadati;Bacteroidota;Cytophagia;Cytophagales;Fulvivirgaceae;Pseudochryseolinea	0.000148695	0	0	0	6.88566e-05	0	0.000131838	0.00018379	8.36562e-05	0	0	0	0	0	4.33356e-05	6.47808e-05	0	3.83167e-05	0	0	0	0.000160005	0	0	0	0	0	0	0	5.19809e-05	0	0	3.21958e-05	0	3.37991e-05	0.000122224	9.82956e-05	0.000228541	0.000216367	0
Bacteria;Pseudomonadati;Bacteroidota;Cytophagia;Cytophagales;Hymenobacteraceae;Adhaeribacter	0.00035627	5.10848e-05	2.80539e-05	2.58931e-05	0.00023362	0	0.000437971	0.000607631	0.000212585	0	0	4.9049e-05	1.96133e-05	7.73645e-05	0.000168303	0.000162804	1.78472e-05	0.00010713	2.54418e-05	3.48731e-05	2.76067e-05	0.000304836	1.62488e-05	0	0	2.11625e-05	1.4474e-05	0.000156329	9.93147e-06	0.000168108	0	3.60556e-05	6.25342e-05	0	0.000335052	0.000308775	0.000327237	0.000314125	0.000398832	0.00021946
Bacteria;Pseudomonadati;Bacteroidota;Cytophagia;Cytophagales;Hymenobacteraceae;Botryobacter	5.98773e-05	0.000304651	0.000424965	0.000521951	5.04128e-05	0.000140142	6.03327e-05	5.43868e-05	7.08617e-05	0.000327646	0.000176883	0.000300692	0.000107219	0.000146133	2.62029e-05	5.11427e-05	9.60352e-05	0.000249449	0.000409895	0.000295365	0.000189106	3.93115e-05	0.000192277	0.000163683	0.000231233	0.000155897	0.000114827	0.000105547	0.000189319	4.09211e-05	0.000301475	0.000187146	0.000125688	8.23613e-05	8.22934e-05	2.66502e-05	1.86637e-05	2.86872e-05	2.79183e-05	8.61878e-05
Bacteria;Pseudomonadati;Bacteroidota;Cytophagia;Cytophagales;Hymenobacteraceae;Hymenobacter	0.000568834	0.00073655	0.000939286	0.00106434	0.000472159	0.000462836	0.00099102	0.000762352	0.000614135	0.000527775	0.000366966	0.000584323	0.000277201	0.000464187	0.000419247	0.000588142	0.000231164	0.000653729	0.000720143	0.000676327	0.000553515	0.000413115	0.000426801	0.000431865	0.000718989	0.000318143	0.000234478	0.000420197	0.000386707	0.000371608	0.000766427	0.000594631	0.000510799	0.000272211	0.000785461	0.000412619	0.00032226	0.000517803	0.000445695	0.00045887
Bacteria;Pseudomonadati;Bacteroidota;Cytophagia;Cytophagales;Hymenobacteraceae;Pontibacter	0.000333317	6.31594e-05	1.76636e-05	4.49723e-05	0.00017706	5.3475e-05	0.000286022	0.000356327	0.000284431	5.84449e-05	2.90405e-05	6.18444e-05	3.13813e-05	4.72783e-05	6.04683e-05	5.02904e-05	6.459e-05	6.41218e-05	4.66432e-05	2.85326e-05	2.82969e-05	0.00023242	2.00401e-05	2.95925e-05	3.79366e-05	4.02088e-05	3.66674e-05	2.88761e-05	4.03466e-05	0.000157602	0	3.49109e-05	3.83873e-05	2.79191e-05	0.000336521	0.000204931	0.000200946	0.000219457	0.000209886	4.469e-05
Bacteria;Pseudomonadati;Bacteroidota;Cytophagia;Cytophagales;Leadbetterellaceae;Emticicia	0.000120752	1.95051e-05	2.70149e-05	3.54327e-05	8.60707e-05	0	0.00022122	0.000209108	0.000155502	0	0	0	0	0	5.54292e-05	3.92094e-05	0	2.8151e-05	1.62545e-05	2.00785e-05	1.44935e-05	0.000111038	1.46239e-05	0	0	0	0	4.58035e-05	1.92422e-05	0.000102303	0	0	2.97192e-05	0	0.000185895	0.00010752	5.84796e-05	8.17584e-05	0.000255253	5.50645e-05
Bacteria;Pseudomonadati;Bacteroidota;Cytophagia;Cytophagales;Marivirgaceae;Marivirga	3.29325e-05	2.41492e-05	0	3.67955e-05	5.16424e-05	0	0.000129604	8.43933e-05	2.85415e-05	0	0	0	0	0	3.42654e-05	3.75047e-05	0	6.56857e-05	0	0	0	3.24147e-05	1.51655e-05	0	0	0	0	2.1906e-05	0	2.82024e-05	0	1.03016e-05	2.66235e-05	0	8.52324e-05	3.4002e-05	2.92398e-05	5.30713e-05	5.03526e-05	1.27686e-05
Bacteria;Pseudomonadati;Bacteroidota;Cytophagia;Cytophagales;Persicobacteraceae;Persicobacter	7.98363e-05	0	0	0	2.951e-05	0	0.000113962	0.000130341	4.23202e-05	0	0	0	0	0	1.20937e-05	0	0	0	0	0	0	3.37941e-05	0	0	0	0	0	0	0	3.31793e-05	0	0	0	0	8.59672e-05	7.2599e-05	3.91938e-05	6.55024e-05	7.07928e-05	0
Bacteria;Pseudomonadati;Bacteroidota;Cytophagia;Cytophagales;Raineyaceae;Raineya	3.19345e-05	1.20746e-05	0	4.08839e-05	6.14791e-05	0	0.000116196	8.62687e-05	4.33044e-05	0	0	0	3.92266e-05	0	5.03902e-05	8.52379e-06	0	0	7.77387e-06	1.58514e-05	2.55362e-05	3.58631e-05	0	9.24765e-06	0	2.68059e-05	2.99129e-05	1.0953e-05	1.55179e-05	1.60366e-05	0	6.86773e-06	0	4.46705e-05	4.3351e-05	3.4921e-05	3.85717e-05	3.44246e-05	7.77723e-05	1.19705e-05
Bacteria;Pseudomonadati;Bacteroidota;Cytophagia;Cytophagales;Reichenbachiellaceae;Marinoscillum	3.49284e-05	0	0	0	2.3362e-05	0	6.70363e-05	3.28196e-05	5.31463e-05	0	0	0	0	0	1.41093e-05	9.37617e-06	1.2748e-05	0	0	0	0	1.79315e-05	0	0	0	0	0	0	0	1.88016e-05	0	0	0	0	0.000115358	2.75692e-05	6.84336e-06	3.72933e-05	1.1965e-05	0
Bacteria;Pseudomonadati;Bacteroidota;Cytophagia;Cytophagales;Reichenbachiellaceae;Reichenbachiella	5.28916e-05	0	0	0	2.21325e-05	0	0.000145245	0.000129403	5.11779e-05	0	0	0	0	0	1.0078e-05	0	0	0	0	0	0	5.5174e-05	0	0	0	0	0	0	0	4.20271e-05	0	0	0	0	4.26162e-05	5.23815e-05	2.36407e-05	5.92868e-05	8.27577e-05	0
Bacteria;Pseudomonadati;Bacteroidota;Cytophagia;Cytophagales;Roseivirgaceae;Roseivirga	0.000470036	0	2.59758e-05	0	0.000324609	0	0.00141335	0.000613258	0.000912345	1.5054e-05	0	0	0	0	0.000166288	5.28475e-05	0	3.36248e-05	1.06007e-05	9.51085e-06	1.72542e-05	0.000368286	0	0	0	1.12867e-05	0	1.19487e-05	9.93147e-06	0.0002776	0	1.83139e-05	2.84809e-05	0	0.00135784	0.000305099	0.000228942	0.000423614	0.000515989	1.19705e-05
Bacteria;Pseudomonadati;Bacteroidota;Cytophagia;Cytophagales;Spirosomataceae;Arsenicibacter	3.89202e-05	0.000100312	0.000127801	0.000162173	0	4.24112e-05	4.46909e-05	3.75081e-05	2.26364e-05	9.91792e-05	7.92012e-05	8.74352e-05	3.39964e-05	6.73357e-05	2.01561e-05	3.40952e-05	3.39948e-05	0.000102438	0.000125795	0.000125226	7.93694e-05	2.27593e-05	8.28687e-05	4.80878e-05	0.000106584	4.86738e-05	4.43868e-05	5.67565e-05	6.76582e-05	3.04143e-05	7.43073e-05	8.2985e-05	5.44853e-05	1.67514e-05	2.71862e-05	4.41108e-05	3.29726e-05	3.10778e-05	2.39299e-05	6.22468e-05
Bacteria;Pseudomonadati;Bacteroidota;Cytophagia;Cytophagales;Spirosomataceae;Dyadobacter	0.000306372	0.000442116	0.000238978	0.000485156	0.000344283	0.000189929	0.000512828	0.000713592	0.000372024	0.000351555	0.000285124	0.000308156	0.000439338	0.000388255	0.000235826	0.000398061	0.000526919	0.000398024	0.000325796	0.000352958	0.000423073	0.000294491	0.00047988	0.000393025	0.000341429	0.00042325	0.000271146	0.000406257	0.000314704	0.000218983	0.000275999	0.000298746	0.000251994	0.000237312	0.000531233	0.000325317	0.000326615	0.000286872	0.000277687	0.00067833
Bacteria;Pseudomonadati;Bacteroidota;Cytophagia;Cytophagales;Spirosomataceae;Larkinella	5.98773e-05	1.85763e-05	0	1.63536e-05	5.65607e-05	0	0.000116196	0.000144406	4.42886e-05	0	0	0	0	0	1.41093e-05	2.4719e-05	0	1.40755e-05	0	0	0	3.65528e-05	0	0	0	0	0	1.19487e-05	0	3.37323e-05	0	0	9.90641e-06	0	6.98024e-05	3.95159e-05	5.47469e-05	7.02836e-05	0.000105691	0
Bacteria;Pseudomonadati;Bacteroidota;Cytophagia;Cytophagales;Spirosomataceae;Nibrella	3.19345e-05	1.57899e-05	1.45465e-05	2.45303e-05	3.19691e-05	0	0.000176529	0.000130341	4.1336e-05	2.03672e-05	0	0	0	0	2.62029e-05	0	1.10483e-05	0	0	7.92571e-06	1.38034e-05	2.34489e-05	1.02909e-05	2.77429e-05	0	1.05813e-05	1.3509e-05	0	1.86215e-05	2.32255e-05	4.03382e-05	1.6597e-05	1.91937e-05	0	2.7921e-05	2.57313e-05	7.46549e-06	6.59805e-05	4.48686e-05	0
Bacteria;Pseudomonadati;Bacteroidota;Cytophagia;Cytophagales;Spirosomataceae;Ravibacter	2.49489e-05	1.30034e-05	3.84442e-05	0.000115838	1.96733e-05	8.66665e-05	1.34073e-05	1.21901e-05	1.27945e-05	2.03672e-05	0	1.91931e-05	0.000126833	2.43555e-05	0	1.36381e-05	1.35979e-05	3.67527e-05	2.89753e-05	2.37771e-05	6.21151e-05	1.03451e-05	4.06219e-05	2.12696e-05	2.34846e-05	8.53555e-05	3.18427e-05	3.88334e-05	6.08303e-05	1.05068e-05	0	4.92187e-05	2.10511e-05	3.62948e-05	2.05733e-05	1.19467e-05	2.05301e-05	1.57779e-05	1.59533e-05	4.30939e-05
Bacteria;Pseudomonadati;Bacteroidota;Cytophagia;Cytophagales;Spirosomataceae;Tellurirhabdus	0.000485006	0	0	1.77164e-05	0.0003824	0	0.000249152	0.00018379	0.000436981	1.06263e-05	0	1.91931e-05	0	0	7.55853e-05	3.49475e-05	0	3.04969e-05	0	0	8.97219e-06	0.000228282	8.12438e-06	1.20219e-05	0	1.05813e-05	0	0	8.69004e-06	0.000285342	0	1.20185e-05	5.57236e-05	0	0.000307865	0.000370347	0.00045415	0.000200332	0.000186953	0
Bacteria;Pseudomonadati;Bacteroidota;Cytophagia;Cytophagales;Thermonemataceae;Thermonema	0.000100793	1.20746e-05	1.76636e-05	3.54327e-05	4.18058e-05	0	0.000164239	0.000119088	0.000138771	2.12527e-05	0	4.9049e-05	2.48435e-05	1.71921e-05	1.0078e-05	1.19333e-05	1.10483e-05	2.03313e-05	8.48058e-06	0	1.6564e-05	6.34501e-05	5.95788e-06	0	0	9.17042e-06	0	0	9.93147e-06	6.02757e-05	0	1.31631e-05	1.42405e-05	1.67514e-05	0.00026378	9.09784e-05	5.35027e-05	5.25932e-05	6.08219e-05	9.57643e-06
Bacteria;Pseudomonadati;Bacteroidota;Flavobacteriia;Flavobacteriales;Crocinitomicaceae;Crocinitomix	2.59468e-05	0.000342733	0.000455097	0.000179889	9.34482e-05	8.29785e-05	6.70363e-05	4.78228e-05	2.26364e-05	0.000245291	0.000184803	0.000474496	0	0.000236391	0.000139077	0.000324756	6.20404e-05	0.000152485	0.000399294	0.000297478	0.000229826	1.65522e-05	0.000100201	0.00021547	0.000218587	8.53555e-05	5.30712e-05	0.000233996	0.000102418	1.43777e-05	0.00020806	0.000444685	0.00034982	0	2.7921e-05	2.75692e-05	2.61292e-05	2.19935e-05	6.43117e-05	0.000201903
Bacteria;Pseudomonadati;Bacteroidota;Flavobacteriia;Flavobacteriales;Crocinitomicaceae;Fluviicola	7.78404e-05	3.15797e-05	2.18197e-05	3.13443e-05	0.000108203	0	0.000816726	0.000384458	8.46404e-05	2.92224e-05	0	3.09222e-05	0	2.43555e-05	6.95385e-05	1.70476e-05	2.46462e-05	3.67527e-05	3.39223e-05	2.58907e-05	4.41708e-05	5.03463e-05	4.82047e-05	1.47962e-05	3.43236e-05	1.90463e-05	2.21934e-05	1.29445e-05	3.66223e-05	4.03681e-05	0	3.43386e-05	3.59107e-05	0	8.00891e-05	0.000106601	5.41248e-05	7.9846e-05	0.000103198	3.43155e-05
Bacteria;Pseudomonadati;Bacteroidota;Flavobacteriia;Flavobacteriales;Crocinitomicaceae;Salinirepens	2.79427e-05	0	0	3.54327e-05	1.96733e-05	0.000186241	1.56418e-05	5.90753e-05	1.57471e-05	0	0	0	0.000129448	0	0	0	1.86971e-05	0	0	1.32095e-05	1.44935e-05	1.24141e-05	0	0	0	2.5395e-05	1.54389e-05	0	5.33817e-05	1.05068e-05	0	0	0	8.51532e-05	3.086e-05	2.38933e-05	2.17743e-05	2.34279e-05	5.03526e-05	0
Bacteria;Pseudomonadati;Bacteroidota;Flavobacteriia;Flavobacteriales;Flavobacteriaceae;Aequorivita	4.59059e-05	3.34373e-05	0	0	6.27086e-05	0	0.000158653	0.000101272	0.000105308	2.74514e-05	0	2.2392e-05	0	0	3.72888e-05	1.19333e-05	1.35979e-05	3.20609e-05	2.19082e-05	2.48339e-05	1.44935e-05	4.00011e-05	1.84153e-05	0	0	0	0	1.79231e-05	1.17936e-05	2.43315e-05	0	1.25908e-05	1.36213e-05	0	7.56805e-05	3.76779e-05	3.29726e-05	4.35089e-05	7.52796e-05	0
Bacteria;Pseudomonadati;Bacteroidota;Flavobacteriia;Flavobacteriales;Flavobacteriaceae;Allomuricauda	0.000108777	2.13627e-05	0	3.81583e-05	6.27086e-05	0	0.000170943	0.000141593	0.000106293	0	0	0	0	2.29228e-05	4.132e-05	2.98333e-05	0	4.22265e-05	1.90813e-05	1.21528e-05	2.13952e-05	6.75881e-05	2.00401e-05	0	0	0	0	3.08676e-05	1.42765e-05	6.85705e-05	0	2.46094e-05	1.67171e-05	0	0.000110214	5.60574e-05	2.92398e-05	0.000109011	0.000121644	4.06998e-05
Bacteria;Pseudomonadati;Bacteroidota;Flavobacteriia;Flavobacteriales;Flavobacteriaceae;Capnocytophaga	7.48466e-05	6.78035e-05	0.000119489	0.000193517	9.34482e-05	6.26949e-05	0.000269263	0.000173475	0.000120071	5.84449e-05	2.64004e-05	0.000152479	0.000173905	5.58743e-05	9.67492e-05	0.000105695	4.50431e-05	8.6017e-05	0.000117315	4.70259e-05	7.24677e-05	0.000206213	8.88266e-05	3.32915e-05	6.50342e-05	6.20767e-05	2.41233e-05	7.26882e-05	9.49697e-05	0.000327922	6.3692e-05	5.8948e-05	8.97768e-05	5.02543e-05	0.000983847	0.000275692	0.000101406	0.000509197	0.000345987	4.86802e-05
Bacteria;Pseudomonadati;Bacteroidota;Flavobacteriia;Flavobacteriales;Flavobacteriaceae;Daejeonia	0	9.0095e-05	4.26004e-05	6.67771e-05	0	0	1.67591e-05	2.62557e-05	0	0.000154968	0	9.06341e-05	0	0.00012321	0	5.11427e-05	0.000205668	6.17758e-05	4.31096e-05	8.6126e-05	6.69463e-05	0	0.000184694	5.82602e-05	7.58732e-05	4.58521e-05	7.71945e-05	0.000110526	4.96574e-05	9.95378e-06	0	7.61173e-05	2.16703e-05	0	2.57167e-05	0	0	8.60615e-06	0	0.000197115
Bacteria;Pseudomonadati;Bacteroidota;Flavobacteriia;Flavobacteriales;Flavobacteriaceae;Flavivirga	5.28916e-05	0.000340875	0.000369896	0.000328434	3.07395e-05	0.000101418	0.000106141	9.56457e-05	9.34981e-05	0.000421512	0.000110882	0.000247378	5.09946e-05	0.000108883	2.11639e-05	5.11427e-05	4.75927e-05	0.000217388	0.000343464	0.000145305	0.000235347	4.13805e-05	0.000187402	0.000113746	0.000162585	0.000125564	8.29841e-05	9.1607e-05	0.000142144	4.31331e-05	0.000242029	0.000153379	6.74874e-05	5.44422e-05	7.86196e-05	4.68677e-05	1.9908e-05	5.06807e-05	5.93263e-05	0.000105341
Bacteria;Pseudomonadati;Bacteroidota;Flavobacteriia;Flavobacteriales;Flavobacteriaceae;Flavobacterium	0.0027304	0.00227838	0.00230042	0.00444817	0.00376621	0.00158766	0.00611595	0.00518737	0.0028138	0.00184987	0.00138602	0.00199395	0.00175604	0.00166763	0.00191584	0.00341548	0.00138444	0.00185562	0.00212156	0.00171512	0.00234036	0.00262973	0.00179061	0.00140472	0.00159876	0.0017586	0.00141652	0.00113015	0.00199312	0.00171316	0.00169845	0.00148457	0.00126988	0.000727292	0.00338138	0.00225792	0.00269131	0.00263922	0.0037924	0.00120663
Bacteria;Pseudomonadati;Bacteroidota;Flavobacteriia;Flavobacteriales;Flavobacteriaceae;Leeuwenhoekiella	0.00060975	0.00311617	0.00381949	0.00396301	0.000389777	0.00134056	0.000545229	0.000557933	0.000689918	0.00326406	0.00157874	0.0033492	0.00098328	0.00161319	0.000447465	0.000875393	0.00084392	0.00230682	0.0037357	0.00247018	0.00224581	0.000375873	0.00230191	0.0016544	0.00217865	0.00127751	0.00103441	0.00108236	0.0015431	0.000426354	0.00212094	0.00177073	0.00111509	0.000456477	0.000536377	0.000432837	0.00021961	0.00015013	0.000134107	0.000563413
Bacteria;Pseudomonadati;Bacteroidota;Flavobacteriia;Flavobacteriales;Flavobacteriaceae;Lutibacter	8.28302e-05	0	0	0	5.53312e-05	0	0.000207813	0.000111587	0.000141723	0	0	0	0	0	2.21717e-05	0	1.69974e-05	2.65871e-05	0	0	2.89871e-05	4.41392e-05	1.62488e-05	0	0	1.26975e-05	0	0	2.35872e-05	6.46996e-05	0	1.31631e-05	9.28726e-06	0	0.000136666	6.70851e-05	4.29265e-05	9.80145e-05	7.77723e-05	0
Bacteria;Pseudomonadati;Bacteroidota;Flavobacteriia;Flavobacteriales;Flavobacteriaceae;Myroides	0.000462053	0.000159756	0.000180792	0.000190792	0.000450027	5.5319e-05	0.00102454	0.00117963	0.000492095	0.000177106	9.76815e-05	0.000162075	8.36834e-05	0.0001447	0.000216678	0.000154281	7.30887e-05	0.000161868	0.000178799	0.000236186	0.000128371	0.00033932	0.000150572	0.000147038	0.000117423	0.000121332	0.000103248	0.000134423	9.68319e-05	0.000282024	0.000108276	0.000176844	0.000143643	4.60665e-05	0.00058928	0.000443864	0.000246361	0.000313646	0.000301118	0.000102149
Bacteria;Pseudomonadati;Bacteroidota;Flavobacteriia;Flavobacteriales;Flavobacteriaceae;Psychroflexus	0.000132728	7.05899e-05	5.71468e-05	6.67771e-05	8.23819e-05	0	0.000218985	0.000266308	0.000112198	2.12527e-05	0	3.62536e-05	2.87662e-05	3.43842e-05	4.03122e-05	4.09142e-05	3.56945e-05	4.77003e-05	3.10955e-05	4.17421e-05	3.93396e-05	0.000114486	5.25377e-05	2.31191e-05	0	5.64334e-05	4.05271e-05	2.98718e-05	3.78637e-05	8.68191e-05	0	3.94894e-05	3.40533e-05	2.79191e-05	0.000185895	9.28164e-05	0.000107005	0.000184076	0.000200413	4.78821e-05
Bacteria;Pseudomonadati;Bacteroidota;Flavobacteriia;Flavobacteriales;Flavobacteriaceae;Winogradskyella	0.000198593	0.000153254	0.000152738	0.000351602	0.00014632	7.19147e-05	0.000444674	0.000462287	0.000281479	0.000148769	0	0.000125821	5.23021e-05	6.30377e-05	9.17102e-05	7.07475e-05	9.94347e-05	0.000150139	0.000184453	0.000120471	0.000156668	0.000171039	0.000122407	8.32288e-05	7.40667e-05	0.000117805	7.42997e-05	8.66284e-05	0.000106143	0.000137694	0.000121015	0.000107022	9.53492e-05	6.1422e-05	0.000277005	0.000151631	0.00012878	0.000209894	0.000217862	7.10252e-05
Bacteria;Pseudomonadati;Bacteroidota;Flavobacteriia;Flavobacteriales;Ichthyobacteriaceae;Ichthyobacterium	0.000188613	0.00798502	0.00888789	0.0101542	0.000318462	0.0030573	0.000188819	0.000229737	0.000438949	0.00683894	0.00341621	0.00695643	0.00277594	0.00424502	0.000312419	0.00133653	0.00237708	0.0058515	0.010388	0.0074042	0.0041203	9.10371e-05	0.00495154	0.0035289	0.00524428	0.0031377	0.00229654	0.00311066	0.00429722	0.000220089	0.00498496	0.00423109	0.00262768	0.00151601	0.000401915	0.000374941	0.000256315	0.00018312	0.000111673	0.00305648
Bacteria;Pseudomonadati;Bacteroidota;Flavobacteriia;Flavobacteriales;Owenweeksiaceae;Croceimicrobium	0	0	0	0	0.000105744	0	0.000186584	0.000108774	0	0	0	0	0	0	0	0	0	0	0	0	0	0.000124141	0	0	0	0	0	0	0	8.79251e-05	0	0	0	0	6.68634e-05	0	0.00012007	0.000140089	9.42242e-05	0
Bacteria;Pseudomonadati;Bacteroidota;Flavobacteriia;Flavobacteriales;Owenweeksiaceae;Owenweeksia	0.000196597	0	0	0	7.37749e-05	0	0.000121783	0.000193167	0.000113182	0	0	0	0	0	1.91483e-05	1.44904e-05	0	9.38367e-06	0	0	0	0.000104831	0	0	0	0	0	0	0	6.52526e-05	0	6.29542e-06	3.59107e-05	0	0.000114623	0.000184714	7.21664e-05	5.68962e-05	6.13205e-05	0
Bacteria;Pseudomonadati;Bacteroidota;Flavobacteriia;Flavobacteriales;Schleiferiaceae;Schleiferia	0	2.5078e-05	6.02639e-05	0.000117201	0	0	0	0	0	1.5054e-05	0	7.35736e-05	0	6.1605e-05	5.24058e-05	4.17666e-05	0	7.66333e-05	0.000107421	3.3288e-05	4.76216e-05	0	4.333e-05	0	0	5.71388e-05	0	3.78377e-05	2.91737e-05	0	0	2.80432e-05	0	0	0	0	0	0	0	6.06507e-05
Bacteria;Pseudomonadati;Bacteroidota;Flavobacteriia;Flavobacteriales;Schleiferiaceae;Thermaurantimonas	0	0	0	0	0	0	0	0.000336635	0	1.23974e-05	0	0	0	0	0	0	2.12467e-05	0	0	9.51085e-06	0	0	2.54564e-05	0	0	9.87584e-06	0	1.39402e-05	1.42765e-05	0	0	0	0	0	0.000159443	0	0	0.000128614	0.000135104	3.27195e-05
Bacteria;Pseudomonadati;Bacteroidota;Flavobacteriia;Flavobacteriales;Weeksellaceae;Apibacter	6.98568e-05	4.73696e-05	5.50688e-05	0.000227587	3.68874e-05	0	8.71472e-05	9.56457e-05	6.2004e-05	0	0	1.91931e-05	6.53777e-05	0.000107451	1.20937e-05	3.1538e-05	6.62898e-05	4.14446e-05	2.33216e-05	6.02354e-05	4.21003e-05	3.31044e-05	8.44936e-05	1.84953e-05	0	0.000107223	4.14921e-05	3.88334e-05	0.000160766	3.76032e-05	0	6.18095e-05	2.0432e-05	0	7.49458e-05	2.57313e-05	2.36407e-05	7.50648e-05	5.93263e-05	6.22468e-05
Bacteria;Pseudomonadati;Bacteroidota;Flavobacteriia;Flavobacteriales;Weeksellaceae;Chryseobacterium	0.000860237	0.000176475	0.000232743	0.000363867	0.000269278	8.29785e-05	0.00136978	0.00120307	0.00178237	0.000130173	0.000161042	0.000201528	0.00013337	0.000130373	0.000147139	7.24522e-05	0.000124081	0.0001822	0.000198587	0.000174366	0.000199459	0.000561395	0.000252939	0.00013594	0.000207748	0.000217268	0.000139915	0.000125462	0.000159524	0.000839436	0.000123138	0.000180278	0.000173981	6.1422e-05	0.00205293	0.000775614	0.000425533	0.0010074	0.000722884	0.000225046
Bacteria;Pseudomonadati;Bacteroidota;Flavobacteriia;Flavobacteriales;Weeksellaceae;Cruoricaptor	0.000366249	0	0	0	2.3362e-05	0	0.000689357	0.000358202	0.00102159	0	0	0	0	0	2.41873e-05	0	0	0	0	0	0	8.06919e-05	0	0	0	0	0	0	0	0.000358336	0	0	7.92513e-05	0	0.000733293	0.000371266	3.48389e-05	0.000320818	0.000245282	0
Bacteria;Pseudomonadati;Bacteroidota;Flavobacteriia;Flavobacteriales;Weeksellaceae;Kaistella	9.97954e-05	0	0	0.000124015	3.56579e-05	0	9.832e-05	0.000129403	8.07037e-05	0	0	0	6.66852e-05	0	0	2.81285e-05	6.62898e-05	0	0	7.7672e-05	8.00595e-05	6.1381e-05	3.8997e-05	0	0	0.000105107	0	5.17779e-05	9.80733e-05	5.80637e-05	0	6.06649e-05	0	0	7.86196e-05	6.06523e-05	4.79035e-05	0.000120008	7.87694e-05	5.50645e-05
Bacteria;Pseudomonadati;Bacteroidota;Flavobacteriia;Flavobacteriales;Weeksellaceae;Weeksella	4.69038e-05	2.69356e-05	2.07807e-05	7.90422e-05	2.82804e-05	6.82268e-05	6.70363e-05	6.09507e-05	9.94033e-05	2.21382e-05	0	0	5.75324e-05	0	1.41093e-05	1.27857e-05	2.12467e-05	3.98806e-05	0	2.85326e-05	4.76216e-05	3.10354e-05	2.05818e-05	0	0	5.64334e-05	3.47375e-05	0	4.90366e-05	6.63585e-05	0	1.03016e-05	2.97192e-05	3.76908e-05	0.000119032	5.05436e-05	1.43088e-05	5.35494e-05	4.28745e-05	2.63352e-05
Bacteria;Pseudomonadati;Bacteroidota;Saprospiria;Saprospirales;Haliscomenobacteraceae;Haliscomenobacter	0.000120752	6.96611e-05	1.66245e-05	6.81399e-05	9.59073e-05	0	0.000301664	0.000243803	0.000111214	1.59395e-05	0	4.26513e-05	0.000121602	7.87971e-05	2.01561e-05	4.17666e-05	8.75365e-05	5.94299e-05	5.30036e-05	4.27988e-05	4.14101e-05	7.17262e-05	5.79539e-05	2.31191e-05	0	0.000124153	4.63167e-05	6.9701e-05	6.51753e-05	6.41466e-05	2.75999e-05	1.88862e-05	1.98128e-05	3.21069e-05	0.000112419	9.00595e-05	5.78575e-05	0.000178339	0.000179973	0.000110129
Bacteria;Pseudomonadati;Bacteroidota;Saprospiria;Saprospirales;Haliscomenobacteraceae;Phaeodactylibacter	0.000414151	0	0	0	0.000312314	0	0.000255855	0.00100147	0.000333641	0	0	0	0	0	3.02341e-05	0	0	0	0	0	0	0.000535877	0	0	0	0	0	0	0	0.000349488	0	0	0	0	0.000581197	0.000264665	0.000612792	0.00077551	0.000607222	0
Bacteria;Pseudomonadati;Bacteroidota;Saprospiria;Saprospirales;Haliscomenobacteraceae;Portibacter	0.000656654	0	0	0	0.000226243	0	0.000704999	0.00155752	0.000433044	0	0	0	0	0	2.72107e-05	0	0	0	0	0	0	0.000521394	0	0	0	0	0	0	0	0.000557965	0	0	0	0	0.000694351	0.000477867	0.000385717	0.00062538	0.00108682	0
Bacteria;Pseudomonadati;Bacteroidota;Saprospiria;Saprospirales;Lewinellaceae;Flavilitoribacter	0.00187615	5.0156e-05	4.67565e-05	9.13074e-05	0.00111523	0	0.00155859	0.00346294	0.00189161	5.84449e-05	0	0	0	3.86822e-05	0.000189467	4.09142e-05	6.20404e-05	5.23922e-05	7.2085e-05	4.38556e-05	7.7989e-05	0.00148418	0.000133782	0	0	8.53555e-05	5.6931e-05	6.17352e-05	9.62111e-05	0.00123537	0	4.12064e-05	3.40533e-05	6.70058e-05	0.00277446	0.000888648	0.0020611	0.00308961	0.0027325	8.21977e-05
Bacteria;Pseudomonadati;Bacteroidota;Saprospiria;Saprospirales;Lewinellaceae;Lewinella	0.000227534	4.55119e-05	3.94833e-05	4.36095e-05	0.000106974	3.68793e-05	0.000153066	0.000508235	7.57827e-05	2.39093e-05	0	0	1.83058e-05	2.43555e-05	1.81405e-05	0	1.44478e-05	2.50231e-05	3.18022e-05	2.80042e-05	1.72542e-05	0.000158625	1.35406e-05	0	0	1.55192e-05	9.64931e-06	1.0953e-05	1.30351e-05	8.18422e-05	0	1.60247e-05	1.60979e-05	0	0.000168995	6.89231e-05	0.000133757	0.000427439	0.00028367	0
Bacteria;Pseudomonadati;Bacteroidota;Saprospiria;Saprospirales;Lewinellaceae;Neolewinella	0.000613742	0.000309295	0.000297164	0.000339336	0.00029387	0.000191773	0.000594389	0.00135498	0.000566894	0.000237322	0.000221763	0.000302824	0.000307275	0.000190546	0.000101788	0.000119333	0.00013088	0.000190801	0.000274912	0.000292723	0.000200839	0.000560016	0.00028652	0.000182179	0.000231233	0.000223617	0.000153424	0.000160312	0.000237114	0.000437413	0.000244153	0.000208893	0.00020432	9.77168e-05	0.000656878	0.000450297	0.000545603	0.00106668	0.000907842	0.000210681
Bacteria;Pseudomonadati;Bacteroidota;Saprospiria;Saprospirales;Saprospiraceae;Rubidimonas	0.00145003	0	0	0	0.000810294	0	0.000955268	0.00334572	0.00106489	0	0	0	0	0	0.000128999	0	0	7.81973e-06	0	0	0	0.0012959	0	0	0	0	0	0	0	0.000828929	0	5.72311e-06	0	0	0.00180605	0.000657985	0.00164614	0.00295669	0.00219009	0
Bacteria;Pseudomonadati;Bacteroidota;Saprospiria;Saprospirales;Saprospiraceae;Saprospira	0.000129734	0.000130963	0.000154816	0.000174438	8.48411e-05	4.79431e-05	0.000182115	0.000213796	5.60989e-05	0.000131058	0	0.00012049	2.74586e-05	3.58169e-05	3.32575e-05	4.09142e-05	3.14452e-05	0.000113386	0.000168198	6.55192e-05	0.000103525	9.58648e-05	7.36611e-05	4.99373e-05	0.000101164	6.13713e-05	4.14921e-05	5.57608e-05	8.50382e-05	7.35474e-05	0.000112522	9.2142e-05	3.65299e-05	2.65231e-05	7.05372e-05	4.77867e-05	6.90557e-05	0.000134352	0.000124137	8.69859e-05
Bacteria;Pseudomonadati;Bacteroidota;Sphingobacteriia;Sphingobacteriales;Filobacteriaceae;Filobacterium	0.000135722	0.000362238	0.000379247	0.000483793	6.88566e-05	0.000141985	0.000236862	0.000160347	0.000222427	0.000331188	0.000139922	0.00029536	0.000413187	0.000183382	5.24058e-05	8.69427e-05	0.000139379	0.000346414	0.000469259	0.000231431	0.000251221	5.79327e-05	0.000187402	0.000101724	0.000254717	0.000167889	0.000116757	0.000152346	0.000229665	0.00010175	0.000239906	0.00024781	0.000121973	7.11937e-05	0.000235859	0.000144279	8.0254e-05	0.00011953	0.000101204	0.00013407
Bacteria;Pseudomonadati;Bacteroidota;Sphingobacteriia;Sphingobacteriales;Sphingobacteriaceae;Anseongella	0.000144703	0.000104027	0.000103903	0.000459263	0.000131565	0.000258155	0.000460316	0.000430406	9.94033e-05	5.57883e-05	3.96006e-05	5.75793e-05	0.000439338	0.000199142	9.37258e-05	8.26808e-05	0.000363744	0.000116514	7.91521e-05	0.000204483	0.000177373	0.000162074	0.000138656	6.75078e-05	0.000131875	0.000263121	0.000128336	0.000100569	0.000261322	8.57131e-05	0.00010403	0.000132776	6.563e-05	8.79451e-05	0.000166791	0.000112115	0.000136867	0.00018312	0.000197921	0.000130878
Bacteria;Pseudomonadati;Bacteroidota;Sphingobacteriia;Sphingobacteriales;Sphingobacteriaceae;Arcticibacter	0.000110773	0.000280502	0.000316905	0.000429281	4.91833e-05	0.000143829	6.48018e-05	7.03277e-05	7.28301e-05	0.000350669	0.000150482	0.000267637	0.000154291	0.000196276	5.03902e-05	9.20569e-05	0.000172523	0.000269781	0.000469966	0.000441726	0.000231897	6.75881e-05	0.000225316	0.000165533	0.000307106	0.000160835	0.000126406	0.000196158	0.000219113	8.29482e-05	0.000348183	0.000268414	0.000157883	0.000118656	9.69886e-05	8.45456e-05	7.46549e-05	9.13208e-05	7.62767e-05	0.00022345
Bacteria;Pseudomonadati;Bacteroidota;Sphingobacteriia;Sphingobacteriales;Sphingobacteriaceae;Daejeonella	9.28097e-05	4.55119e-05	5.19517e-05	0.000133554	9.71369e-05	5.7163e-05	0.000262559	0.000272872	8.85772e-05	2.65659e-05	0	4.15851e-05	9.93741e-05	4.29803e-05	3.93044e-05	4.17666e-05	6.20404e-05	3.75347e-05	1.9788e-05	3.43447e-05	6.41856e-05	8.55197e-05	4.82047e-05	1.66458e-05	0	9.45259e-05	4.53518e-05	3.98291e-05	6.02096e-05	5.58518e-05	0	3.49109e-05	1.79554e-05	0	0.00012491	6.52472e-05	7.77655e-05	0.000118574	0.000156542	6.86311e-05
Bacteria;Pseudomonadati;Bacteroidota;Sphingobacteriia;Sphingobacteriales;Sphingobacteriaceae;Mucilaginibacter	0.000763435	0.0101306	0.0200627	0.0065755	0.00253171	0.00276964	0.00312501	0.0021464	0.00166919	0.000703995	0.000921374	0.00925321	0.00427962	0.0165703	0.00322497	0.011906	0.000679895	0.0100139	0.00981416	0.00667926	0.00403127	0.00116003	0.00577481	0.000913668	0.00183902	0.00964023	0.00397455	0.0159048	0.00677761	0.000744875	0.00175153	0.00795855	0.00362327	0.000498356	0.00125718	0.000762748	0.00140662	0.000991142	0.00178677	0.0248301
Bacteria;Pseudomonadati;Bacteroidota;Sphingobacteriia;Sphingobacteriales;Sphingobacteriaceae;Olivibacter	3.39304e-05	4.82984e-05	5.50688e-05	5.58747e-05	3.56579e-05	3.68793e-05	9.60854e-05	7.78293e-05	4.72412e-05	1.59395e-05	0	4.9049e-05	3.39964e-05	7.16338e-05	3.32575e-05	4.85856e-05	5.09921e-05	6.41218e-05	3.74559e-05	2.6419e-05	4.83118e-05	4.34495e-05	2.49148e-05	1.75705e-05	0	4.51467e-05	2.12285e-05	7.56754e-05	5.46231e-05	3.42852e-05	0	4.46402e-05	4.89129e-05	0	6.24548e-05	3.95159e-05	2.36407e-05	5.35494e-05	5.73322e-05	0.000135666
Bacteria;Pseudomonadati;Bacteroidota;Sphingobacteriia;Sphingobacteriales;Sphingobacteriaceae;Pedobacter	0.000621725	0.00048577	0.000592249	0.000639152	0.000554541	0.00033007	0.00136978	0.00132872	0.000735191	0.000255032	0.000179523	0.000387061	0.00023536	0.000405447	0.000395059	0.000353737	0.000312752	0.00039646	0.000412722	0.000419534	0.000363719	0.000443461	0.000284895	0.000235815	0.000267363	0.000466281	0.00021711	0.000543668	0.000369947	0.000389303	0.000269629	0.000408057	0.000279856	0.000160535	0.000843507	0.000462244	0.000373896	0.00063829	0.000687986	0.000745365
Bacteria;Pseudomonadati;Bacteroidota;Sphingobacteriia;Sphingobacteriales;Sphingobacteriaceae;Pseudopedobacter	3.79223e-05	0	0	0	3.44283e-05	0	6.81536e-05	0.000119088	2.16522e-05	0	0	0	0	0	0	0	0	0	0	0	0	4.13805e-05	0	0	0	0	0	0	0	1.76956e-05	0	0	0	0	5.06986e-05	0	4.91478e-05	5.97649e-05	4.8857e-05	0
Bacteria;Pseudomonadati;Bacteroidota;Sphingobacteriia;Sphingobacteriales;Sphingobacteriaceae;Solitalea	0.000218552	0	1.24684e-05	3.27071e-05	0.000181978	0	0.000469254	0.00072672	0.000188965	0	0	1.38617e-05	0	1.86248e-05	0.000109851	4.34713e-05	1.86971e-05	3.44068e-05	9.89401e-06	7.39733e-06	2.48461e-05	0.000175177	8.66601e-06	0	0	2.96275e-05	1.15792e-05	2.58889e-05	1.67594e-05	0.000131611	0	1.48801e-05	1.2383e-05	0	0.000452614	0.000279368	0.000145577	0.000259619	0.000346984	9.09761e-05
Bacteria;Pseudomonadati;Bacteroidota;Sphingobacteriia;Sphingobacteriales;Sphingobacteriaceae;Sphingobacterium	0.000431116	0.000643669	0.000667059	0.00135871	0.000339364	0.000667516	0.000871472	0.000953644	0.000410408	0.0004773	0.000264004	0.000425447	0.00092444	0.000454158	0.000225748	0.000302595	0.000471677	0.000504372	0.000584454	0.000597599	0.000535571	0.000304836	0.000437092	0.000294075	0.000549178	0.000683549	0.00034834	0.000351492	0.000698927	0.000310779	0.000481936	0.000476162	0.000317005	0.000312694	0.000702433	0.000373103	0.000263158	0.000532625	0.000531943	0.000454082
Bacteria;Pseudomonadati;Balneolota;Balneolia;Balneolales;Balneolaceae;Fodinibius	0.000138716	0.000113315	0	0	8.11524e-05	0	5.80982e-05	7.59539e-05	8.07037e-05	0.00010095	0	9.59655e-05	0	0	0.000122952	6.05189e-05	0	0	0.000104594	6.49908e-05	0	0.000120003	0	0.000100799	0	0	0	8.96155e-05	0.000109246	8.07362e-05	0	7.89789e-05	0.000149215	0	9.33148e-05	7.99507e-05	0.000101406	6.59805e-05	7.77723e-05	7.90055e-05
Bacteria;Pseudomonadati;Balneolota;Balneolia;Balneolales;Balneolaceae;Gracilimonas	1.99591e-05	0.000130963	0.000223392	0.000248029	2.58212e-05	0	2.90491e-05	0	2.46048e-05	8.14686e-05	0	0.000103429	0	0	0	1.96047e-05	1.18982e-05	0.000157958	0.000161838	9.40518e-05	0.000159429	3.93115e-05	0.000145697	3.79154e-05	0.000182457	0.000129797	6.27205e-05	0	6.51753e-05	3.92621e-05	0.000248399	0.000107594	2.72426e-05	0	1.2491e-05	2.48123e-05	1.55531e-05	9.56239e-06	2.4927e-05	3.19214e-05
Bacteria;Pseudomonadati;Bdellovibrionota;Bacteriovoracia;Bacteriovoracales;Bacteriovoracaceae;Bacteriovorax	0.000227534	2.60068e-05	2.38978e-05	3.67955e-05	0.000220095	0	0.000253621	0.000576687	0.000182075	3.09935e-05	0	2.34582e-05	1.96133e-05	2.00575e-05	0.000117913	1.61952e-05	4.07937e-05	1.95493e-05	1.4841e-05	2.43055e-05	3.65789e-05	0.000288284	1.89569e-05	1.66458e-05	0	2.46896e-05	2.89479e-05	8.56326e-05	1.92422e-05	0.000179721	0	2.34647e-05	3.46724e-05	1.81474e-05	0.000306396	0.000170929	0.000243873	0.000145348	8.42533e-05	3.51136e-05
Bacteria;Pseudomonadati;Bdellovibrionota;Bacteriovoracia;Bacteriovoracales;Bacteriovoracaceae;Peredibacter	0.000144703	0.000195051	0.000195338	0.000216685	9.59073e-05	0.00013461	7.70918e-05	0.00016316	8.16878e-05	0.000185961	0.000137282	0.000147147	5.23021e-05	0.000141835	6.95385e-05	6.05189e-05	0.000113033	0.000131371	0.000220495	0.000168553	0.000174613	5.5174e-05	0.000137573	0.000145188	0.000178844	9.17042e-05	7.91244e-05	9.06113e-05	0.000124764	5.69577e-05	0.000157107	0.000119613	8.91577e-05	5.02543e-05	8.89063e-05	5.14625e-05	5.72354e-05	7.21961e-05	8.07636e-05	0.000116513
Bacteria;Pseudomonadati;Bdellovibrionota;Bacteriovoracia;Bacteriovoracales;Halobacteriovoraceae;Halobacteriovorax	0.000210568	8.26645e-05	0.000104942	6.81399e-05	0.000148779	5.5319e-05	0.000177646	0.000297252	9.34981e-05	7.96976e-05	7.92012e-05	0.00012902	3.39964e-05	0.000147566	5.44214e-05	6.98951e-05	4.75927e-05	6.72497e-05	8.62193e-05	7.34449e-05	5.59036e-05	0.000108279	4.44133e-05	7.12069e-05	8.67123e-05	3.45654e-05	6.75452e-05	7.36839e-05	6.02096e-05	7.63123e-05	8.70457e-05	7.49727e-05	8.60619e-05	7.11937e-05	9.84582e-05	0.00014336	8.64752e-05	0.000109968	0.000128623	6.6237e-05
Bacteria;Pseudomonadati;Bdellovibrionota;Oligoflexia;Oligoflexales;Oligoflexaceae;Oligoflexus	0.000345292	0	1.24684e-05	0	0.000349201	2.02836e-05	0.000157535	0.000213796	0.000134834	0	0	0	0	1.71921e-05	8.36478e-05	1.70476e-05	0	2.26772e-05	7.06715e-06	0	1.17329e-05	0.000689675	7.04113e-06	0	0	1.12867e-05	0	9.95728e-06	8.69004e-06	0.000112257	0	1.03016e-05	1.48596e-05	0	9.40496e-05	0.000154388	0.000241384	0.000236669	0.000181967	1.03745e-05
Bacteria;Pseudomonadati;Bdellovibrionota;Oligoflexia;Oligoflexales;Pseudobacteriovoracaceae;Pseudobacteriovorax	7.58445e-05	0	0	0	5.2872e-05	0	3.46354e-05	3.4695e-05	2.65732e-05	0	0	0	0	1.57594e-05	2.62029e-05	9.37617e-06	0	8.6017e-06	0	0	0	7.72436e-05	0	0	0	0	0	1.69274e-05	0	4.31331e-05	0	6.86773e-06	9.28726e-06	2.09393e-05	5.43724e-05	6.52472e-05	0.000111982	5.83306e-05	7.77723e-05	8.77839e-06
Bacteria;Pseudomonadati;Bdellovibrionota;Oligoflexia;Silvanigrellales;Silvanigrellaceae;Fluviispira	0.000102789	1.30034e-05	0.0012084	0.000234401	5.53312e-05	0.000282127	9.49681e-05	5.43868e-05	0.000191917	0.00142924	0.000976815	0.000497954	0.000219669	0.000590262	5.74449e-05	0.000259976	9.68851e-05	0.000469184	0.000546291	0.000301705	0.000284349	5.9312e-05	0.000348265	0.000389326	0.00029988	0.000308267	9.16685e-05	0.000562587	0.000363119	0.000191334	0	0.000307331	0.00026995	0.000147971	5.73115e-05	9.64923e-05	5.91018e-05	8.27147e-05	8.47519e-05	0.000439718
Bacteria;Pseudomonadati;Bdellovibrionota;Oligoflexia;Silvanigrellales;Silvanigrellaceae;Pigmentibacter	0	0	0	0	0	0	0	0	0.000244079	0	0	0	0	0	0	0	5.01423e-05	0	0	0	0	3.24147e-05	0	0	0	0	0	0	0	0.000121104	0	0	0.000164694	0	7.27415e-05	7.168e-05	0	0	1.94431e-05	0
Bacteria;Pseudomonadati;Bdellovibrionota;Oligoflexia;Silvanigrellales;Silvanigrellaceae;Silvanigrella	0.000104785	0.000167187	0.000198455	0.0004579	0.000145091	9.58863e-05	0.000119548	0.000128465	7.38143e-05	9.56371e-05	0.000163683	0.000987378	0.000103297	0.000600291	0.00018342	0.000644399	0.000244762	8.28891e-05	0.00103251	0.000936819	0.000222234	3.79321e-05	0.000230191	0.000317194	9.39383e-05	0.000143905	0.000131231	0.00042418	0.000117316	2.26725e-05	6.79381e-05	0.000439535	0.000230943	2.51272e-05	6.24548e-05	4.59487e-05	5.41248e-05	3.72933e-05	4.58657e-05	0.000236219
Bacteria;Pseudomonadati;Campylobacterota;Desulfurellia;Desulfurellales;Desulfurellaceae;Desulfurella	0.000179632	9.19527e-05	9.14349e-05	9.94842e-05	0.000104514	9.95742e-05	0.000118431	0.000107836	0.000118103	0.000110691	0.000110882	7.25073e-05	5.75324e-05	9.74219e-05	0.00010078	7.33046e-05	0.000101984	7.03775e-05	5.22969e-05	7.87287e-05	0.000100074	0.000150349	8.07022e-05	9.24765e-05	8.12927e-05	5.78442e-05	6.94751e-05	9.45942e-05	6.64167e-05	0.000161472	8.06765e-05	8.35573e-05	9.84449e-05	8.51532e-05	0.000174139	0.000135089	0.00011136	0.000106621	9.82125e-05	9.65623e-05
Bacteria;Pseudomonadati;Campylobacterota;Desulfurellia;Desulfurellales;Hippeaceae;Hippea	0.000200589	0.000269356	0.000488346	0.000237127	6.63974e-05	0.00171305	0.000139659	0.00010221	0.000192901	0.00141065	0.000723371	0.000420116	0.000618473	0.000379659	9.47336e-05	0.000120185	0.000785279	0.00034485	0.000459365	0.000210824	0.000207741	0.000143452	0.000319559	0.000616818	0.000364914	0.000174238	0.000232548	0.000208107	0.000335187	0.000197417	0.000248399	0.000216333	0.000138071	0.000763587	0.000149157	0.000150712	9.58071e-05	8.89302e-05	0.000111673	0.00018275
Bacteria;Pseudomonadati;Campylobacterota;Epsilonproteobacteria;Campylobacterales;Arcobacteraceae;Aliarcobacter	9.58036e-05	0.00122232	0.00121983	0.00108342	9.0989e-05	0.00035773	3.687e-05	5.34491e-05	4.03518e-05	0.000924492	0.000364326	0.000741067	0	0.000239257	0	0	8.58368e-05	0.000847658	0.000975974	0.000462333	0.000473455	5.65533e-05	0.000366139	0.000164608	0.000540145	0.000350592	0.000251847	0.000378377	0.000428295	9.51139e-05	0.000524397	0.000502489	0.00013869	0.00013122	6.31896e-05	0	5.72354e-05	4.0162e-05	0	0.000351934
Bacteria;Pseudomonadati;Campylobacterota;Epsilonproteobacteria;Campylobacterales;Arcobacteraceae;Arcobacter	0	0	0	0	0	0	0.000218985	0	0.000341514	0	0	0	0	0	0	0	0	0	0	0	0	0	0	0	0	0	0	0	0	0	0	0	0	0	2.49819e-05	0	0	0	9.223e-05	0
Bacteria;Pseudomonadati;Campylobacterota;Epsilonproteobacteria;Campylobacterales;Arcobacteraceae;Halarcobacter	2.1955e-05	0.000143037	0	0.000336611	0	0	2.79318e-05	2.90688e-05	2.0668e-05	0	0	0	0	0.000157594	0	0	4.58929e-05	0	0.000730744	0.000132624	0.000158739	0	6.49951e-05	8.23041e-05	0	0	0	8.46369e-05	0.000127247	2.98613e-05	0	0.000146512	4.58171e-05	0	1.61648e-05	0	0	1.38655e-05	1.34606e-05	0.000122897
Bacteria;Pseudomonadati;Campylobacterota;Epsilonproteobacteria;Campylobacterales;Campylobacteraceae;Campylobacter	0.000199591	7.15187e-05	6.64981e-05	0.00028755	8.36115e-05	3.50354e-05	0.000137424	0.000130341	0.00015255	3.98488e-05	7.12811e-05	8.85015e-05	4.18417e-05	3.58169e-05	4.93824e-05	7.50094e-05	2.80457e-05	5.8648e-05	4.73499e-05	3.43447e-05	9.45531e-05	7.17262e-05	4.333e-05	3.32915e-05	3.79366e-05	5.29063e-05	3.08778e-05	8.66284e-05	6.64167e-05	0.000107833	3.82152e-05	6.98219e-05	6.74874e-05	3.48988e-05	0.000125644	0.000148874	0.000110116	8.4149e-05	7.12913e-05	4.5488e-05
Bacteria;Pseudomonadati;Campylobacterota;Epsilonproteobacteria;Campylobacterales;Helicobacteraceae;Helicobacter	0.000276433	0.00020341	0.000176636	0.000130829	0.000216406	7.19147e-05	0.000246917	0.000148157	0.00029821	0.000162052	0.000116162	0.000140749	6.66852e-05	0.000184815	0.000113882	0.000189228	0.000122381	0.000187673	7.98588e-05	0.000110432	0.000179444	0.000184143	8.66601e-05	0.000232116	9.75513e-05	9.73476e-05	8.20192e-05	0.000152346	9.18661e-05	0.00037382	0.00010403	0.000133348	0.000183888	9.35289e-05	0.000290966	0.000303261	0.000255071	0.000142002	0.000210384	0.000130878
Bacteria;Pseudomonadati;Campylobacterota;Epsilonproteobacteria;Campylobacterales;Sulfurimonadaceae;Sulfuricurvum	1.39714e-05	0	0	1.90792e-05	0	0	0.000236862	0.000162223	0.00160522	0	0	0	0	0	4.93824e-05	0	0	0	0	0	0	0.000939337	0	0	0	0	0	0	0	0.000293637	0	0	0	0	0.000326235	0	8.08761e-06	4.63776e-05	1.34606e-05	0
Bacteria;Pseudomonadati;Campylobacterota;Epsilonproteobacteria;Campylobacterales;Sulfurimonadaceae;Sulfurimonas	0.000177636	2.69356e-05	1.66245e-05	5.04235e-05	6.02495e-05	0	0.000244683	0.000336635	0.000555084	1.41685e-05	0	2.98559e-05	0	0	8.06244e-05	3.75047e-05	1.61475e-05	3.20609e-05	1.13074e-05	1.63798e-05	2.55362e-05	0.000837265	1.94985e-05	0	0	1.83408e-05	1.25441e-05	1.59317e-05	1.80008e-05	0.000143777	0	2.06032e-05	2.4766e-05	0	0.000428367	0.000112115	7.21664e-05	0.00011188	0.000141586	1.91529e-05
Bacteria;Pseudomonadati;Campylobacterota;Epsilonproteobacteria;Campylobacterales;Sulfurospirillaceae;Sulfurospirillum	0.000267452	5.38713e-05	5.09126e-05	7.3591e-05	0.000153698	3.87233e-05	9.38509e-05	8.62687e-05	0.000135818	5.13607e-05	8.44813e-05	5.43805e-05	0	6.01724e-05	0.000103804	6.05189e-05	6.37402e-05	8.6799e-05	6.00708e-05	6.23489e-05	9.59334e-05	0.000352424	8.28687e-05	6.38088e-05	6.68407e-05	8.9588e-05	3.28077e-05	0.000117496	6.45546e-05	0.000339535	8.70457e-05	0.000144222	8.35853e-05	8.65491e-05	0.000287292	0.000276611	0.000413712	0.000251491	0.000200912	8.21977e-05
Bacteria;Pseudomonadati;Campylobacterota;Epsilonproteobacteria;Campylobacterales;Sulfurovaceae;Nitratifractor	4.88998e-05	8.73086e-05	0.000137152	7.90422e-05	2.82804e-05	4.60992e-05	6.48018e-05	1.78164e-05	0.00010334	0.000146998	4.48807e-05	0.000116225	3.53039e-05	6.30377e-05	3.42654e-05	9.46141e-05	1.61475e-05	7.58514e-05	9.54066e-05	0.00014689	4.21003e-05	2.13799e-05	7.58276e-05	6.10345e-05	9.21318e-05	6.27821e-05	8.29841e-05	6.47223e-05	6.51753e-05	5.14279e-05	8.70457e-05	0.000105305	9.34917e-05	0	3.60034e-05	2.02174e-05	1.80416e-05	1.14749e-05	3.43993e-05	5.58625e-05
Bacteria;Pseudomonadati;Campylobacterota;Epsilonproteobacteria;Nautiliales;Nautiliaceae;Caminibacter	0.000168654	1.95051e-05	1.14294e-05	7.3591e-05	3.19691e-05	0	9.38509e-05	7.03277e-05	5.70831e-05	0	3.43205e-05	3.19885e-05	7.71457e-05	1.86248e-05	2.11639e-05	1.87523e-05	9.34856e-06	1.56395e-05	1.27209e-05	2.6419e-05	1.86345e-05	6.20707e-05	1.46239e-05	1.10972e-05	2.34846e-05	1.19921e-05	0	2.29018e-05	1.73801e-05	8.40542e-05	0	1.54524e-05	2.66235e-05	0	7.71501e-05	8.63836e-05	5.41248e-05	4.82901e-05	3.29037e-05	9.57643e-06
Bacteria;Pseudomonadati;Campylobacterota;Epsilonproteobacteria;Nautiliales;Nautiliaceae;Nautilia	3.59264e-05	4.92272e-05	5.92249e-05	0.000171712	0.000164764	0.000184397	2.458e-05	4.96982e-05	5.90515e-05	0	5.80809e-05	0.00021219	1.69982e-05	0.000214901	0.000232803	0.000296628	0.000124931	0.000116514	3.03888e-05	2.85326e-05	0.000229136	3.1725e-05	2.5998e-05	8.78527e-05	0.000308912	5.5728e-05	1.3509e-05	0.000338548	6.08303e-05	4.25801e-05	0.00010403	0.000124764	0.000293477	0	1.83691e-05	2.66502e-05	3.42168e-05	3.96839e-05	2.89154e-05	0.000216268
Bacteria;Pseudomonadati;Campylobacterota;Epsilonproteobacteria;Nautiliales;Nitratiruptoraceae;Nitratiruptor	0.00040018	0.000150468	0.000162089	8.7219e-05	0.000303707	3.13474e-05	0.000139659	0.00018379	0.000273605	3.54211e-05	0	0.000155677	4.18417e-05	9.74219e-05	0.000261021	5.54046e-05	2.63459e-05	0.000107912	9.32864e-05	5.49516e-05	4.69314e-05	0.000340699	4.65798e-05	2.68182e-05	2.16781e-05	9.38205e-05	3.85973e-05	5.97437e-05	3.35187e-05	0.000326816	0	0.000111601	0.000155407	0	0.000310805	0.000377698	0.00041309	0.000164473	0.000120647	3.91037e-05
Bacteria;Pseudomonadati;Chlamydiota;Chlamydiia;Chlamydiales;Chlamydiaceae;Chlamydia	0.000638691	0.000136536	0.000149621	0.000257569	0.000248375	5.90069e-05	0.000227924	0.000492294	0.000275573	0.000120432	8.71214e-05	0.000191931	7.3223e-05	8.02298e-05	0.000103804	0.000350328	6.20404e-05	0.000288548	0.000159011	0.000196558	9.66236e-05	0.000180695	0.000119699	8.13793e-05	6.32277e-05	6.48984e-05	6.07907e-05	9.06113e-05	6.1451e-05	0.000279259	5.73228e-05	6.52434e-05	8.42045e-05	2.9315e-05	0.00062014	0.000472353	0.000230186	0.000286872	0.000147069	8.29957e-05
Bacteria;Pseudomonadati;Chlamydiota;Chlamydiia;Parachlamydiales;Criblamydiaceae;Estrella	0.000261464	7.70916e-05	9.3513e-05	0.000141731	4.91833e-05	2.58155e-05	7.03882e-05	0.00016316	7.47985e-05	4.07343e-05	0	5.97119e-05	3.26888e-05	2.86535e-05	2.82185e-05	6.90427e-05	1.52976e-05	5.7866e-05	5.86574e-05	6.12922e-05	4.00298e-05	3.37941e-05	3.30392e-05	3.60658e-05	3.43236e-05	2.32788e-05	2.99129e-05	3.38548e-05	3.10359e-05	5.75107e-05	3.82152e-05	3.49109e-05	3.15767e-05	1.95434e-05	0.000185895	0.000192066	5.5369e-05	8.46272e-05	3.24051e-05	2.2345e-05
Bacteria;Pseudomonadati;Chlamydiota;Chlamydiia;Parachlamydiales;Parachlamydiaceae;Candidatus Protochlamydia	0.000441096	0.00110157	0.000724206	0.000953958	0.000447568	0.000245248	0.000394397	0.000429468	0.000614135	0.000573823	0.00065473	0.000554467	0.000296815	0.000663329	0.000583519	0.000772255	0.000625504	0.000573968	0.00048622	0.000705388	0.000787482	0.000362769	0.000602829	0.000572429	0.000451626	0.000545287	0.000342551	0.000635275	0.000435743	0.000280918	0.000439475	0.000528815	0.000655061	0.000483	0.000717863	0.000431918	0.000309196	0.000269181	0.000284667	0.000735789
Bacteria;Pseudomonadati;Chlamydiota;Chlamydiia;Parachlamydiales;Waddliaceae;Waddlia	0.000171648	2.04339e-05	1.66245e-05	0.000115838	5.04128e-05	0	6.81536e-05	0.000161285	7.18459e-05	2.12527e-05	0	1.70605e-05	0	0	1.10858e-05	5.6257e-05	0	2.8151e-05	1.90813e-05	1.58514e-05	2.55362e-05	3.79321e-05	1.35406e-05	0	0	2.11625e-05	1.3509e-05	1.59317e-05	1.30351e-05	5.80637e-05	0	1.60247e-05	9.28726e-06	0	0.00013887	0.000137846	4.85257e-05	6.55024e-05	4.03818e-05	1.03745e-05
Bacteria;Pseudomonadati;Chlorobiota;Chlorobiia;Chlorobiales;Chlorobiaceae;Chlorobaculum	7.28507e-05	4.36543e-05	4.88346e-05	8.99446e-05	4.30353e-05	2.76595e-05	7.374e-05	6.37638e-05	6.00356e-05	2.47948e-05	0	5.43805e-05	2.48435e-05	4.29803e-05	3.12419e-05	2.4719e-05	1.35979e-05	9.30548e-05	4.66432e-05	4.4384e-05	5.10725e-05	7.58642e-05	3.4664e-05	3.51411e-05	3.79366e-05	3.73871e-05	9.64931e-06	1.19487e-05	2.54494e-05	6.80175e-05	3.1846e-05	3.09048e-05	3.90065e-05	0	0.000102132	8.17887e-05	6.84336e-05	4.73338e-05	5.28453e-05	1.59607e-05
Bacteria;Pseudomonadati;Chlorobiota;Chlorobiia;Chlorobiales;Chlorobiaceae;Chlorobium	8.98159e-05	8.82374e-05	0.000102864	0.00013628	2.951e-05	0.000129078	8.603e-05	4.21966e-05	8.66088e-05	8.05831e-05	7.65612e-05	6.29107e-05	6.27626e-05	5.7307e-05	4.6359e-05	3.23904e-05	4.50431e-05	0.000149357	9.682e-05	6.34057e-05	7.03972e-05	4.48289e-05	6.12037e-05	5.54859e-05	8.49057e-05	4.58521e-05	2.7983e-05	2.98718e-05	7.26239e-05	7.29944e-05	7.64304e-05	7.95512e-05	5.57236e-05	3.62948e-05	9.69886e-05	7.53559e-05	3.11062e-05	3.82496e-05	3.39008e-05	2.63352e-05
Bacteria;Pseudomonadati;Chlorobiota;Chlorobiia;Chlorobiales;Chlorobiaceae;Pelodictyon	0.000123746	4.73696e-05	3.53271e-05	0.000152633	0.000130336	0.000298723	7.03882e-05	7.50162e-05	0.000108261	3.45356e-05	0.000137282	4.15851e-05	3.53039e-05	2.86535e-05	4.53512e-05	7.15998e-05	4.75927e-05	6.56857e-05	4.24029e-05	0.000103034	4.69314e-05	6.41397e-05	2.70813e-05	3.60658e-05	2.89041e-05	6.13713e-05	0.000104213	2.29018e-05	4.09673e-05	4.86629e-05	0	2.06032e-05	3.40533e-05	7.39856e-05	6.61286e-05	5.51384e-05	5.22584e-05	4.20745e-05	5.63351e-05	2.07489e-05
Bacteria;Pseudomonadati;Chlorobiota;Chlorobiia;Chlorobiales;Chlorobiaceae;Prosthecochloris	0.000113767	3.25085e-05	3.221e-05	5.04235e-05	6.88566e-05	1.84397e-05	8.82645e-05	6.939e-05	0.000109245	1.59395e-05	0	2.98559e-05	1.43831e-05	2.72208e-05	3.42654e-05	2.4719e-05	1.52976e-05	3.98806e-05	1.69612e-05	2.53623e-05	2.55362e-05	6.41397e-05	1.51655e-05	2.03448e-05	0	1.90463e-05	1.15792e-05	2.29018e-05	1.55179e-05	4.7004e-05	0	1.83139e-05	2.16703e-05	0	8.6702e-05	7.53559e-05	5.47469e-05	4.35089e-05	4.53672e-05	2.79312e-05
Bacteria;Pseudomonadati;Chlorobiota;Chlorobiia;Chlorobiales;Chloroherpetonaceae;Chloroherpeton	9.08138e-05	6.40882e-05	6.54591e-05	8.99446e-05	3.19691e-05	3.13474e-05	0.000100555	7.59539e-05	0.000143692	3.0108e-05	3.69606e-05	7.25073e-05	3.66115e-05	3.72496e-05	4.33356e-05	2.81285e-05	9.34856e-06	2.8151e-05	6.36044e-05	9.56369e-05	4.62413e-05	4.75876e-05	7.09529e-05	5.17868e-05	4.51626e-05	4.2325e-05	3.47375e-05	3.2859e-05	4.22088e-05	8.62661e-05	6.3692e-05	4.40679e-05	0.000119496	1.53555e-05	0.000145483	7.35179e-05	3.98159e-05	7.07617e-05	5.5338e-05	2.71332e-05
Bacteria;Pseudomonadati;Coprothermobacterota;Coprothermobacteria;Coprothermobacterales;Coprothermobacteraceae;Coprothermobacter	4.49079e-05	5.20136e-05	6.64981e-05	6.95026e-05	3.31987e-05	0.000119858	5.13945e-05	4.50097e-05	4.42886e-05	5.66738e-05	3.43205e-05	4.37176e-05	4.05342e-05	3.43842e-05	2.82185e-05	1.87523e-05	3.99438e-05	4.14446e-05	5.15902e-05	4.54407e-05	3.51986e-05	3.51734e-05	3.41224e-05	4.53135e-05	3.79366e-05	2.75113e-05	1.92986e-05	3.2859e-05	3.41394e-05	2.82024e-05	2.12307e-05	3.26217e-05	2.60043e-05	3.35029e-05	4.77596e-05	4.68677e-05	2.98619e-05	4.49432e-05	3.14081e-05	2.95273e-05
Bacteria;Pseudomonadati;Elusimicrobiota;Elusimicrobia;Elusimicrobiales;Elusimicrobiaceae;Elusimicrobium	0.000171648	7.61628e-05	4.05223e-05	5.45119e-05	9.34482e-05	0	0.000121783	0.000266308	0.000119087	1.94816e-05	5.54409e-05	8.42364e-05	0	4.29803e-05	7.65931e-05	0.000129562	5.77911e-05	3.75347e-05	6.50178e-05	1.90217e-05	7.3848e-05	6.06914e-05	3.35808e-05	2.40439e-05	0	3.31546e-05	1.3509e-05	6.17352e-05	1.92422e-05	6.58056e-05	6.15689e-05	4.2351e-05	3.52916e-05	0	0.000218959	9.83302e-05	8.89637e-05	7.74554e-05	4.28745e-05	5.18723e-05
Bacteria;Pseudomonadati;Elusimicrobiota;Endomicrobiia;Endomicrobiales;Endomicrobiaceae;Endomicrobium	0.000211566	0.000137465	7.48104e-05	4.36095e-05	0.000100826	0	0.000299429	0.000389147	0.000410408	1.15119e-05	3.16805e-05	8.85015e-05	0	7.59318e-05	0.000259006	0.00028299	0	8.99269e-05	0.000121555	2.90609e-05	0.000109737	0.000114486	5.47042e-05	1.47962e-05	0	5.78442e-05	1.83337e-05	7.56754e-05	1.55179e-05	0.000162578	0	7.03942e-05	7.8013e-05	0	0.000468044	0.000169091	8.64752e-05	0.000122877	0.000138096	8.938e-05
Bacteria;Pseudomonadati;Fibrobacterota;Chitinispirillia;Chitinispirillales;Chitinispirillaceae;Chitinispirillum	8.08343e-05	1.95051e-05	1.55855e-05	1.49908e-05	4.42649e-05	0	0.000117314	7.50162e-05	0.000213569	1.6825e-05	0	1.70605e-05	1.30755e-05	4.01149e-05	2.62029e-05	3.23904e-05	2.71958e-05	1.64214e-05	1.20142e-05	7.39733e-06	2.48461e-05	9.65545e-05	9.74926e-06	1.29467e-05	1.80651e-05	2.04571e-05	0	2.68847e-05	1.11729e-05	6.19346e-05	0	3.77725e-05	2.0432e-05	0	0.000204264	3.584e-05	2.4885e-05	4.44651e-05	8.12621e-05	2.3143e-05
Bacteria;Pseudomonadati;Fibrobacterota;Chitinivibrionia;Chitinivibrionales;Chitinivibrionaceae;Chitinivibrio	0.000172646	0.000189478	0.000282617	0.00112703	9.83665e-05	0.000258155	7.26227e-05	8.15801e-05	8.46404e-05	0.000139028	6.6001e-05	0.000208992	0.000258896	0.000227795	3.82966e-05	6.81903e-05	0.000738536	0.000389422	0.000127915	0.000280042	0.000594925	6.62088e-05	0.000158696	0.000106348	0.000195103	0.000213741	0.000188162	0.000186201	0.000111729	4.6451e-05	0.000585966	0.000112173	0.000185745	0.000122844	7.71501e-05	6.70851e-05	7.71434e-05	4.68557e-05	4.98541e-05	0.000280909
Bacteria;Pseudomonadati;Fibrobacterota;Fibrobacteria;Fibrobacterales;Fibrobacteraceae;Fibrobacter	7.88384e-05	0	1.24684e-05	0.000152633	0.000138943	0	3.24009e-05	5.15737e-05	2.75573e-05	0	0	2.45245e-05	0.000638086	0	7.05463e-05	4.34713e-05	0	2.8933e-05	0	0	2.13952e-05	4.96566e-05	8.66601e-06	1.01724e-05	0	1.19921e-05	0	0	8.06932e-06	2.15665e-05	0	1.25908e-05	2.10511e-05	0	0.000118297	5.69764e-05	5.16363e-05	3.05997e-05	2.74197e-05	9.57643e-06
Bacteria;Pseudomonadati;Fibrobacterota;Fibrobacteria;Fibrobacterales;Fibrobacteraceae;Hallerella	0.000128736	1.85763e-05	4.15613e-05	7.76794e-05	5.90199e-05	2.58155e-05	5.69809e-05	7.59539e-05	2.65732e-05	3.36501e-05	0	6.3977e-05	0	3.00862e-05	0	2.98333e-05	2.46462e-05	4.14446e-05	2.33216e-05	2.32487e-05	4.48609e-05	4.82772e-05	1.7332e-05	1.10972e-05	0	2.75113e-05	2.21934e-05	1.39402e-05	1.67594e-05	2.43315e-05	0	2.86155e-05	3.46724e-05	3.0711e-05	8.08239e-05	7.0761e-05	6.90557e-05	4.58995e-05	5.23468e-05	1.91529e-05
Bacteria;Pseudomonadati;Gemmatimonadota;Gemmatimonadia;Gemmatimonadales;Gemmatimonadaceae;Gemmatimonas	0.0106931	0.00549673	0.00253836	0.00177981	0.00871896	0.000591913	0.00504002	0.00558777	0.00932029	0.000974967	0.000525368	0.00451358	0.000729615	0.00549717	0.00521136	0.00780268	0.000170824	0.00259693	0.00397739	0.00152332	0.000926896	0.00712158	0.00107404	0.000625141	0.000662987	0.0013671	0.000535537	0.00381762	0.00123274	0.00837998	0.000501043	0.00217592	0.00352854	0.000237312	0.00733073	0.00776625	0.0113307	0.00473625	0.00468778	0.00184745
Bacteria;Pseudomonadati;Gemmatimonadota;Gemmatimonadia;Gemmatimonadales;Gemmatimonadaceae;Gemmatirosa	0.00091712	0.000568435	0.000305476	0.00018534	0.000670122	4.60992e-05	0.000472606	0.000481042	0.000747985	0.000107149	3.96006e-05	0.000351874	7.84532e-05	0.000382524	0.000288232	0.000421928	0	0.000171252	0.000336396	0.000270531	4.76216e-05	0.000772436	0.000125657	8.69279e-05	6.14212e-05	0.000186936	6.94751e-05	0.000285774	0.000144627	0.000926808	4.88305e-05	0.000153952	0.000302765	0	0.000761214	0.000793075	0.00100162	0.00039158	0.000472616	0.000118109
Bacteria;Pseudomonadati;Gemmatimonadota;Gemmatimonadia;Gemmatimonadales;Gemmatimonadaceae;Roseisolibacter	0.0016097	0.0011638	0.000489385	0.000301178	0.00124557	6.26949e-05	0.000732931	0.000529802	0.00131389	0.000214298	0.000126722	0.000543805	9.28363e-05	0.000713472	0.000470645	0.000540408	2.46462e-05	0.000299496	0.000669259	0.000360884	9.73137e-05	0.000797954	0.000163029	9.52508e-05	0.000104777	0.00024478	0.000105178	0.000444095	0.000167594	0.00120551	4.88305e-05	0.000330223	0.000227847	3.35029e-05	0.000941966	0.00117169	0.00151487	0.000489116	0.000630155	0.000233026
Bacteria;Pseudomonadati;Gemmatimonadota;Longimicrobiia;Longimicrobiales;Longimicrobiaceae;Longimicrobium	0.000123746	0.000124461	0.000111177	0.000110387	9.0989e-05	4.42552e-05	3.687e-05	5.90753e-05	6.49566e-05	5.93304e-05	3.96006e-05	8.74352e-05	5.36097e-05	6.30377e-05	4.03122e-05	4.43237e-05	4.33433e-05	6.41218e-05	0.000118021	8.03139e-05	7.10873e-05	5.03463e-05	4.22468e-05	4.43887e-05	5.60017e-05	4.37359e-05	2.70181e-05	7.76668e-05	4.65538e-05	6.41466e-05	4.88305e-05	8.4702e-05	9.473e-05	2.51272e-05	8.44977e-05	8.27077e-05	8.64752e-05	3.5859e-05	2.19358e-05	8.21977e-05
Bacteria;Pseudomonadati;Ignavibacteriota;Ignavibacteria;Ignavibacteriales;Ignavibacteriaceae;Ignavibacterium	0.000505963	0	0	0	3.31987e-05	0	0.000584333	0.000222236	0.00105308	0	0	0	0	0	5.74449e-05	0	0	8.36711e-05	0	0	0	4.34495e-05	0	0	0	0	0	0	0	0.000595568	0	0	7.12023e-05	0	0.000504782	0.00019666	1.43088e-05	0.000423136	0.000296133	0
Bacteria;Pseudomonadati;Ignavibacteriota;Ignavibacteria;Ignavibacteriales;Melioribacteraceae;Melioribacter	0.000618732	0	1.66245e-05	0	4.79537e-05	2.95035e-05	0.000691592	0.000323507	0.00137688	1.06263e-05	0	0	0	0	8.96946e-05	1.70476e-05	0	0	0	0	1.72542e-05	0.000111727	0	0	0	0	0	0	0	0.000620452	2.75999e-05	0	0.000125068	0	0.00111096	0.0004117	3.29726e-05	0.000267269	0.000440211	0
Bacteria;Pseudomonadati;Kiritimatiellota;Kiritimatiellia;Kiritimatiellales;Kiritimatiellaceae;Kiritimatiella	0.000267452	1.76475e-05	1.03903e-05	2.86187e-05	0.000103285	0	0.000131838	0.000217547	0.000202743	0	0	1.06628e-05	0	0	5.74449e-05	7.07475e-05	0	2.8933e-05	1.9788e-05	9.51085e-06	2.20854e-05	0.000400701	1.46239e-05	1.5721e-05	0	2.18679e-05	1.4474e-05	1.69274e-05	7.4486e-06	0.000673539	0	1.31631e-05	6.31534e-05	0	0.00148863	0.000587224	0.000359588	0.000561312	0.000463144	1.83548e-05
Bacteria;Pseudomonadati;Kiritimatiellota;Tichowtungiia;Tichowtungiales;Tichowtungiaceae;Tichowtungia	0.000308368	0.000170902	0.000165206	0.000218048	0.000102055	6.08509e-05	0.000325126	0.000216609	0.000357261	0.000126631	4.48807e-05	0.000118357	3.26888e-05	7.16338e-05	4.73668e-05	0.000134676	4.58929e-05	0.000125898	0.000190813	0.000137907	0.000138724	0.000109658	9.15347e-05	6.38088e-05	0.000112003	7.05417e-05	5.01764e-05	4.7795e-05	9.06247e-05	0.000230043	9.12918e-05	0.000101871	8.04896e-05	2.09393e-05	0.000365912	0.00022423	6.47009e-05	0.000152998	0.00015704	9.57643e-05
Bacteria;Pseudomonadati;Lentisphaerota;Lentisphaeria;Victivallales;Victivallaceae;Victivallis	0.000414151	7.33764e-05	4.26004e-05	0.00064324	0.000163534	0	0.000277084	0.000532615	0.000330688	5.31317e-05	0.000137282	9.06341e-05	2.48435e-05	3.72496e-05	8.86868e-05	0.000151723	1.52976e-05	5.94299e-05	4.45231e-05	2.85326e-05	0.000106976	0.000171729	3.30392e-05	2.86677e-05	2.89041e-05	6.772e-05	2.12285e-05	0.00010256	6.70374e-05	0.000223407	2.75999e-05	3.54833e-05	5.38661e-05	0	0.000472452	0.000246285	0.000204679	0.000214676	0.000179475	5.50645e-05
Bacteria;Pseudomonadati;Lentisphaerota;Oligosphaeria;Oligosphaerales;Oligosphaeraceae;Oligosphaera	0.000238511	0.000111458	9.55911e-05	0.000137642	6.14791e-05	2.95035e-05	0.000158653	0.000217547	0.00017617	7.7041e-05	5.54409e-05	9.17004e-05	1.43831e-05	4.72783e-05	5.34136e-05	7.50094e-05	2.80457e-05	5.47381e-05	8.62193e-05	8.50693e-05	4.21003e-05	9.44854e-05	3.24975e-05	3.60658e-05	4.51626e-05	3.03329e-05	1.92986e-05	5.77522e-05	5.21402e-05	0.000131611	4.03382e-05	6.52434e-05	6.37725e-05	0	0.00021602	0.000136008	4.97699e-05	9.13208e-05	5.48395e-05	3.35175e-05
Bacteria;Pseudomonadati;Myxococcota;Myxococcia;Myxococcales;Anaeromyxobacteraceae;Anaeromyxobacter	0.00163265	0.0013087	0.000694074	0.00118018	0.00136361	0.000909076	0.0030401	0.00141968	0.00286203	0.00202166	0.00153122	0.000983113	0.00054525	0.00229228	0.00226454	0.00174056	0.00346152	0.00115185	0.000929331	0.00168184	0.00185931	0.00204764	0.000678115	0.0013816	0.00106945	0.000625	0.00056738	0.00168278	0.000685892	0.00230043	0.00166236	0.000964343	0.00147482	0.00211766	0.00137107	0.00191422	0.00114657	0.00175279	0.00201709	0.00121222
Bacteria;Pseudomonadati;Myxococcota;Myxococcia;Myxococcales;Archangiaceae;Archangium	0.00115064	0.000389173	0.000305476	0.000432007	0.00102055	0.000409361	0.000500538	0.000486668	0.000672202	0.000320561	0.000166323	0.000708012	0.000239282	0.000581666	0.000630886	0.000885622	0.000110483	0.000508282	0.000423322	0.000239885	0.000846146	0.00105796	0.000252939	9.89498e-05	0.000151746	0.000142494	0.000254742	0.000891177	0.000196147	0.00077916	0.000167722	0.00058204	0.000582621	0.000188454	0.000470248	0.000682798	0.001001	0.000514457	0.000524465	0.000656783
Bacteria;Pseudomonadati;Myxococcota;Myxococcia;Myxococcales;Archangiaceae;Cystobacter	0.000747468	0.000375241	0	0	0.00128737	0	0.000636845	0.000328196	0.000912345	0	0	0.000528877	0	0.00123067	0.00104106	0.00182835	0	0.000360489	0.000368905	0.000511472	0.00167159	0.000964855	0.000394845	0.000147962	0	6.06659e-05	0.000191056	0.00222944	7.75896e-05	0.00124035	0	0.00102272	0.00129464	0	0.000796483	0.000803183	0.00146137	0.000584262	0.000665053	0.00188017
Bacteria;Pseudomonadati;Myxococcota;Myxococcia;Myxococcales;Archangiaceae;Hyalangium	0.000132728	0	0	0	0.000129106	0	0.000143011	3.93835e-05	5.41305e-05	0	0	0	0	0	0	2.04571e-05	0	0	0	0	0	9.72441e-05	0	0	0	0	0	0	0	6.52526e-05	0	0	0	0	4.40857e-05	7.35179e-05	9.26965e-05	3.49027e-05	7.62767e-05	0
Bacteria;Pseudomonadati;Myxococcota;Myxococcia;Myxococcales;Archangiaceae;Melittangium	6.68629e-05	0	0	0	0.000115581	0	4.24563e-05	0	3.83834e-05	0	0	0	0	0	3.6281e-05	6.13713e-05	0	0	0	8.40125e-05	6.90168e-05	6.1381e-05	0	0	0	0	0	4.18206e-05	0	4.86629e-05	0	4.12064e-05	4.45788e-05	0	6.68634e-05	5.14625e-05	6.15903e-05	6.59805e-05	4.03818e-05	4.14978e-05
Bacteria;Pseudomonadati;Myxococcota;Myxococcia;Myxococcales;Archangiaceae;Stigmatella	0.000210568	0.0002192	9.4552e-05	0.000132191	0.000343053	0	0.000146363	0.000173475	0.000238174	6.55291e-05	7.92012e-05	0.000217522	9.41439e-05	0.000595993	0.000320482	0.00064866	1.44478e-05	0.000125116	0.000230389	0.00013368	0.00119261	0.000225524	0.000180361	7.02821e-05	0.000133681	9.52313e-05	3.76323e-05	0.00136415	7.82103e-05	0.000178615	0.000171968	0.00054484	0.000570238	2.65231e-05	0.000263045	0.000311532	0.000297997	0.000165429	0.000136102	0.00110289
Bacteria;Pseudomonadati;Myxococcota;Myxococcia;Myxococcales;Archangiaceae;Vitiosangium	0.000218552	8.63798e-05	0.000218197	0.000363867	0.000135254	0.000219432	0.000144128	8.90818e-05	0.000153534	0.000363952	0.000200643	0.000116225	0.000269356	9.74219e-05	0.000141093	0.000131266	0.000253261	0.000131371	9.82334e-05	0.000145833	7.93694e-05	0.000150349	0.000210692	0.000144263	0.000280008	9.8053e-05	0.000249917	9.65856e-05	0.000243321	0.000177509	0.00023566	9.9582e-05	8.54428e-05	0.000192642	0.000130053	0.000137846	0.000212766	0.000132439	0.000130618	6.30448e-05
Bacteria;Pseudomonadati;Myxococcota;Myxococcia;Myxococcales;Myxococcaceae;Aggregicoccus	0.000382216	6.59458e-05	0	0	0.000261901	0	0.000201109	0.000181914	0.000245064	0	0	6.29107e-05	0	0.000222065	0.000140085	0.000252304	0	0.000414446	8.26857e-05	0	0.00028849	0.000240007	0	0	0	0	0	0.000246941	0	0.000195758	0	0.000155096	0.000230324	0	0.000147687	0.000151631	0.000257559	0.000251969	0.000193932	0.000242603
Bacteria;Pseudomonadati;Myxococcota;Myxococcia;Myxococcales;Myxococcaceae;Corallococcus	0.00139314	0.00173131	0.00447616	0.00374224	0.000839804	0.0044919	0.000797732	0.000810175	0.00127354	0.00782984	0.00502664	0.00323297	0.0033055	0.00221778	0.000924157	0.00105865	0.00608336	0.00267747	0.00230601	0.00251985	0.00167159	0.00136418	0.0039907	0.00521567	0.00605541	0.00255714	0.00416464	0.00138307	0.00422026	0.00153897	0.0073543	0.00196131	0.00135037	0.00585603	0.00118003	0.00120386	0.00122247	0.000850575	0.000736344	0.00102947
Bacteria;Pseudomonadati;Myxococcota;Myxococcia;Myxococcales;Myxococcaceae;Myxococcus	0.000729505	2.97221e-05	0	0	0.000215177	0	0.000439088	0.000241927	0.000192901	0	0	0	0	7.73645e-05	0.000125976	0.000146609	0	6.17758e-05	5.58305e-05	0.000118886	8.14399e-05	0.000255869	0.000107783	0	0	0	0	0.00022603	0	0.000226725	0	5.72311e-05	0.000105875	0	0.00016973	0.000316127	0.000290532	0.000251491	0.000158536	0.000218662
Bacteria;Pseudomonadati;Myxococcota;Myxococcia;Myxococcales;Myxococcaceae;Pyxidicoccus	0.000699566	0.000135607	0.000145465	0	0.000430353	0	0.00027038	0.000349763	0.000415329	0	0	0.00014928	0	7.73645e-05	0.00032149	0.000528475	0	0.000664677	0.000194347	4.96678e-05	9.59334e-05	0.000323457	7.14946e-05	0	0	0.000191873	0	6.9701e-05	7.4486e-05	0.000551882	0	9.55759e-05	0.000117639	0	0.000638509	0.000484299	0.000451662	0.000504894	0.0003076	6.22468e-05
Bacteria;Pseudomonadati;Myxococcota;Myxococcia;Myxococcales;Myxococcaceae;Simulacricoccus	0.0003413	0.000425397	0.000156894	0.000384309	0.00100457	0	0.000248034	0.000196918	0.000236206	8.14686e-05	0.000248164	0.000623776	0.00148407	0.00132522	0.00089493	0.0017542	0	0.000301059	0.000407068	0.00074396	0.00242801	0.000689675	0.000600121	0.000175705	0.00010839	0.000131208	0.000239303	0.00318633	0.000147731	0.000202394	0	0.0015853	0.00153487	0	0.000362973	0.000563331	0.00121314	0.000277309	0.000286661	0.00282664
Bacteria;Pseudomonadati;Myxococcota;Myxococcia;Myxococcales;Vulgatibacteraceae;Vulgatibacter	0.000520932	0.000126319	5.50688e-05	0.000111749	0.00032215	2.95035e-05	0.000298312	0.000198793	0.000316909	9.12094e-05	7.12811e-05	0.000140749	4.05342e-05	0.000204873	0.000313427	0.000361409	9.77349e-05	0.000115732	9.96469e-05	0.000132624	0.000307125	0.000295181	6.28286e-05	6.01097e-05	7.58732e-05	0.00024478	4.92115e-05	0.000358462	0.000234631	0.000321839	6.3692e-05	0.000173982	0.000217941	0.000219165	0.000250554	0.00026834	0.00033968	0.00027205	0.000213375	0.000318416
Bacteria;Pseudomonadati;Myxococcota;Myxococcota_Incertae_sedis;Haliangiales;Kofleriaceae;Haliangium	0.0176768	0.00619612	0.00148478	0.0053299	0.0169596	6.08509e-05	0.0143804	0.0117007	0.0257504	0.000493239	0.000306245	0.00365309	7.3223e-05	0.00627798	0.0112693	0.0107553	0.000158925	0.0131583	0.00469471	0.00070486	0.00426662	0.0110334	0.001093	0.000358809	0.00114352	0.00447234	0.000378253	0.00432345	0.00151765	0.0244592	0.0011231	0.00334802	0.00896097	2.51272e-05	0.017721	0.0253609	0.0139605	0.0127687	0.0192576	0.00260559
Bacteria;Pseudomonadati;Myxococcota;Myxococcota_Incertae_sedis;Haliangiales;Kofleriaceae;Kofleria	0.000774412	6.78035e-05	3.63662e-05	0	0.000622168	0	0.000488248	0.000431343	0.000627914	0	0	7.8905e-05	0	9.31239e-05	0.000333583	0.000134676	0	0.000147793	4.09895e-05	2.43055e-05	4.83118e-05	0.000448289	2.87062e-05	1.66458e-05	0	5.14954e-05	1.83337e-05	0.00010953	2.66908e-05	0.000606075	0	3.09048e-05	0.000103398	1.95434e-05	0.000528294	0.000845456	0.000432376	0.000370543	0.000453173	0.000118109
Bacteria;Pseudomonadati;Myxococcota;Myxococcota_Incertae_sedis;Nannocystales;Nannocystaceae;Nannocystis	0.00391797	0.000553574	0.000274305	0.000568286	0.00316986	0.000276595	0.00330936	0.00227862	0.00423497	0.000171793	0.000102962	0.000588588	9.02212e-05	0.000954162	0.00231392	0.00231932	7.30887e-05	0.00174771	0.000493994	0.000102506	0.000904811	0.00224765	0.000151114	7.30564e-05	0.000101164	0.000392917	3.28077e-05	0.000559599	0.000198629	0.00351037	2.75999e-05	0.000483602	0.00106803	8.37572e-05	0.00225425	0.00362811	0.00203559	0.00197224	0.00262232	0.000447698
Bacteria;Pseudomonadati;Myxococcota;Myxococcota_Incertae_sedis;Nannocystales;Nannocystaceae;Plesiocystis	0.000266454	1.57899e-05	3.0132e-05	3.27071e-05	9.71369e-05	0	0.000214516	0.000177226	0.000147629	2.56803e-05	0	1.38617e-05	0	3.15189e-05	5.94605e-05	2.89809e-05	2.20966e-05	4.92643e-05	1.76679e-05	1.79649e-05	2.0705e-05	0.000119314	2.05818e-05	2.12696e-05	0	2.25733e-05	1.25441e-05	2.1906e-05	2.23458e-05	0.000128846	0	2.46094e-05	3.03384e-05	2.09393e-05	0.000137401	0.000251799	0.000105761	0.000126224	0.00011267	2.1547e-05
Bacteria;Pseudomonadati;Myxococcota;Myxococcota_Incertae_sedis;Nannocystales;Nannocystaceae;Pseudenhygromyxa	0.00017065	5.66577e-05	1.45465e-05	0	5.53312e-05	0	9.04991e-05	6.84523e-05	4.52728e-05	0	0	0	0	2.14901e-05	2.72107e-05	1.19333e-05	0	2.9715e-05	4.87634e-05	1.16244e-05	9.66236e-06	9.65545e-05	0	0	0	0	0	0	0	0.000108386	0	9.15697e-06	8.66811e-06	0	3.52686e-05	0.000360238	6.28345e-05	0.000145348	0.000141586	0
Bacteria;Pseudomonadati;Myxococcota;Myxococcota_Incertae_sedis;Polyangiales;Labilitrichaceae;Labilithrix	0.00955541	0.00790979	0.00307554	0.00332386	0.00602495	0.0011322	0.00495175	0.0048573	0.0078007	0.00322598	0.00419767	0.00677197	0.00278247	0.0124055	0.00479513	0.00960716	0.00447541	0.00886913	0.00682475	0.00448384	0.00385252	0.0035532	0.00579702	0.00296942	0.00303312	0.00421698	0.00295655	0.00839499	0.00285592	0.00526997	0.00177701	0.0042082	0.00340285	0.000837572	0.00466354	0.00663959	0.0044121	0.00404967	0.00431537	0.00449055
Bacteria;Pseudomonadati;Myxococcota;Myxococcota_Incertae_sedis;Polyangiales;Phaselicystidaceae;Phaselicystis	0.000563844	0.000396604	0.000395872	0.000320257	0.00038117	0.000178865	0.000330713	0.000339448	0.000349388	0.000288682	0.000242884	0.000335879	0.00018175	0.000259314	0.000242881	0.000233552	0.000191221	0.000270563	0.000409895	0.000350845	0.000278138	0.000248973	0.000264855	0.000305172	0.00033059	0.000265942	0.000237373	0.000174252	0.000287392	0.000382115	0.000486182	0.00023522	0.000200605	0.000233124	0.000446736	0.000466839	0.000347145	0.000283525	0.000261734	0.000141252
Bacteria;Pseudomonadati;Myxococcota;Myxococcota_Incertae_sedis;Polyangiales;Polyangiaceae;Aetherobacter	0.00150891	0.000985472	0.00138607	0.000937604	0.00163903	0.00281021	0.00087259	0.000830805	0.00113379	0.00146112	0.0012725	0.00181055	0.00103035	0.00168196	0.000829423	0.00104331	0.00156121	0.00195962	0.00161838	0.000796798	0.000782651	0.00102486	0.00108108	0.00123549	0.00100622	0.000739983	0.000858789	0.00111322	0.000798863	0.00116515	0.000762181	0.000892232	0.000973305	0.001174	0.00091331	0.00178005	0.00125234	0.000986839	0.00110028	0.000764518
Bacteria;Pseudomonadati;Myxococcota;Myxococcota_Incertae_sedis;Polyangiales;Polyangiaceae;Byssovorax	0.00272641	0.000416109	0.000112216	8.0405e-05	0.00157755	0	0.00128933	0.00182477	0.00184929	5.04751e-05	6.07209e-05	0.000364669	6.1455e-05	0.000656165	0.00168908	0.00325097	3.99438e-05	0.00217623	0.000677033	0.000100921	0.000438257	0.00106072	0.000115366	4.53135e-05	3.43236e-05	0.000403499	0.000100353	0.000614364	0.000137799	0.0017032	5.73228e-05	0.000364562	0.00101541	0	0.0020713	0.00254372	0.00141347	0.00186419	0.0019124	0.000368692
[truncated: 1,785 more rows]

## Sheet: Table_S4
Table S4. Pairwise PERMANOVA comparisons of bacterial community composition among forest types
[truncated: 25 more rows]

## Sheet: Table_S5
Table S5. Ratios of dominant bacterial phyla and ecological indices across forest types.#
[truncated: 8 more rows]

[truncated: 4 more sheets: Table_S6, Table_S7, Table_S8, Table_S9]
